# Supplementary material for: Dietary Supplementation with Black Raspberries Altered the Gut Microbiome Composition in a Mouse Model of Colitis-Associated Colorectal Cancer, although with Differing Effects for a Healthy versus a Western Basal Diet
Source: Nutrients. 2022 Dec 10;14(24):5270. doi: 10.3390/nu14245270 (PMC9786988; doi:10.3390/nu14245270)
Supplement: Supplementary file 1 [file nutrients-14-05270-s001.zip]

Archive with 5 entries (5 files):
- File S1. Experiment A (pilot study) microbiome count data.xlsx
- File S2. Experiment B (diet comparison) microbiome count data.xlsx
- File S3. Experiment A metagenomeSeq statistics.xlsx
- File S4. Experiment B metagenomeSeq statistics.xlsx
- nutrients-2085245-supplementary.pdf
