# Supplementary material for: Dietary Supplementation with Black Raspberries Altered the Gut Microbiome Composition in a Mouse Model of Colitis-Associated Colorectal Cancer, although with Differing Effects for a Healthy versus a Western Basal Diet
Source: Nutrients. 2022 Dec 10;14(24):5270. doi: 10.3390/nu14245270 (PMC9786988; doi:10.3390/nu14245270)
Supplement: Supplementary file 1 [file nutrients-14-05270-s001.zip › File S1. Experiment A (pilot study) microbiome count data.xlsx]

## Sheet: Sheet1
#NAME	G001	G002	G003	G004	G005	G006	G007	G008	G010	G011	G012	G013	G014	G015	G018	G019	G020	G023	G024	G025	G026	G027	G029	G030	G031	G032	G033	G034	G035	G036	G038	G039	G040	G041	G042	G044	G045	G047	G048	G050	G051	G054	G055	G056	G057	G058	G059	G060	G061
Timepoint	Pre-DSS	Pre-DSS	Pre-DSS	Pre-DSS	Pre-DSS	Colitis	Pre-DSS	Pre-DSS	Terminal	Recovery	Terminal	Terminal	Terminal	Terminal	Pre-DSS	Recovery	Pre-DSS	Terminal	Colitis	Pre-DSS	Recovery	Pre-DSS	Colitis	Pre-DSS	Terminal	Colitis	Colitis	Colitis	Recovery	Terminal	Colitis	Colitis	Recovery	Recovery	Recovery	Terminal	Pre-DSS	Pre-DSS	Terminal	Pre-DSS	Recovery	Recovery	Terminal	Colitis	Recovery	Colitis	Recovery	Terminal	Recovery
Diet	TWD+5%BRB	TWD+10%BRB	TWD+5%BRB	TWD+10%BRB	TWD+5%BRB	TWD+5%BRB	TWD+5%BRB	TWD+10%BRB	TWD+10%BRB	TWD+5%BRB	TWD+10%BRB	TWD+5%BRB	TWD+10%BRB	TWD+5%BRB	TWD+5%BRB	TWD+5%BRB	TWD+5%BRB	TWD+5%BRB	TWD+10%BRB	TWD+10%BRB	TWD+5%BRB	TWD+10%BRB	TWD+5%BRB	TWD+10%BRB	TWD+5%BRB	TWD+10%BRB	TWD+10%BRB	TWD+5%BRB	TWD+5%BRB	TWD+5%BRB	TWD+10%BRB	TWD+5%BRB	TWD+10%BRB	TWD+5%BRB	TWD+10%BRB	TWD+10%BRB	TWD+10%BRB	TWD+10%BRB	TWD+10%BRB	TWD+5%BRB	TWD+5%BRB	TWD+10%BRB	TWD+5%BRB	TWD+10%BRB	TWD+5%BRB	TWD+10%BRB	TWD+10%BRB	TWD+10%BRB	TWD+10%BRB
Unassigned;Other;Other;Other;Other;Other;Other	3	14	62	15	4	291	64	25	190	255	403	300	51	333	123	255	504	130	558	323	56	89	414	257	539	105	137	173	1001	88	160	286	72	463	236	30	345	1	678	253	53	155	380	77	8	60	172	18	450
k__Bacteria;Other;Other;Other;Other;Other;Other	2	1	8	1	1	97	1	6	32	44	14	2	0	6	4	18	13	22	288	157	13	24	92	16	4	10	11	8	8	0	22	112	31	21	65	3	60	0	33	5	1	1	11	45	0	35	46	0	10
k__Bacteria;p__Actinobacteria;Other;Other;Other;Other;Other	0	2	3	0	0	9	0	0	0	4	4	0	1	4	2	2	6	1	15	6	0	3	5	1	1	3	1	4	2	0	0	10	1	2	1	8	0	0	4	0	0	0	1	1	0	0	0	0	0
k__Bacteria;p__Actinobacteria;c__Acidimicrobiia;o__Acidimicrobiales;Other;Other;Other	0	0	0	0	0	0	0	0	0	0	0	0	0	1	0	0	0	1	0	0	0	0	3	0	0	0	1	5	11	0	0	0	0	1	0	0	0	0	0	0	0	0	0	1	0	0	0	0	0
k__Bacteria;p__Actinobacteria;c__Actinobacteria;o__Actinomycetales;Other;Other;Other	2	2	11	0	0	31	0	1	10	11	3	1	2	5	5	7	3	7	60	34	5	9	9	10	4	4	4	15	17	1	5	9	3	6	8	9	16	1	24	2	0	0	2	16	0	9	6	0	0
k__Bacteria;p__Actinobacteria;c__Actinobacteria;o__Actinomycetales;f__Intrasporangiaceae;Other;Other	0	0	2	0	0	1	0	0	7	1	0	0	0	0	0	0	0	0	4	0	0	1	2	0	0	0	0	1	0	0	0	2	1	0	2	1	1	0	16	1	0	0	0	2	0	1	0	0	0
k__Bacteria;p__Actinobacteria;c__Actinobacteria;o__Actinomycetales;f__Micrococcaceae;g__Nesterenkonia;s__	3	3	14	0	2	180	1	4	116	49	35	8	2	16	21	14	26	65	175	90	3	77	90	44	9	29	9	2	74	0	12	47	33	81	36	10	104	6	191	48	1	12	18	90	0	20	41	1	44
k__Bacteria;p__Actinobacteria;c__Actinobacteria;o__Actinomycetales;f__Propionibacteriaceae;g__Propionibacterium;s__acnes	0	0	0	0	0	0	0	0	0	0	0	0	0	0	0	0	0	0	0	1	0	0	0	1	0	0	9	1	0	0	4	0	0	0	0	0	0	0	0	0	0	0	0	0	0	0	1	0	0
k__Bacteria;p__Actinobacteria;c__Actinobacteria;o__Actinomycetales;f__Streptomycetaceae;g__;s__	1	0	3	1	0	1	0	0	1	0	0	0	0	0	0	3	6	13	14	2	7	0	0	0	0	0	0	1	1	0	2	2	1	2	0	0	0	0	0	1	0	0	1	1	0	1	2	0	1
k__Bacteria;p__Actinobacteria;c__Actinobacteria;o__Actinomycetales;f__Streptomycetaceae;g__Streptomyces;s__	1	0	5	0	0	2	0	0	3	2	0	0	0	0	0	0	0	1	4	0	0	1	3	2	1	0	1	0	0	0	2	11	0	4	2	0	1	1	1	1	0	0	0	6	0	2	0	0	0
k__Bacteria;p__Actinobacteria;c__Actinobacteria;o__Bifidobacteriales;f__Bifidobacteriaceae;g__Bifidobacterium;Other	17	0	46	9	3	493	10	5	59	206	62	19	0	24	24	90	164	88	335	160	84	156	270	33	38	131	93	100	187	2	77	171	36	255	118	4	63	0	56	106	8	33	16	182	3	129	91	1	71
k__Bacteria;p__Actinobacteria;c__Actinobacteria;o__Bifidobacteriales;f__Bifidobacteriaceae;g__Bifidobacterium;s__animalis	1	0	5	0	0	19	0	1	12	37	6	1	0	1	7	4	23	13	30	32	4	9	17	11	1	9	9	7	26	0	1	13	4	52	31	1	66	1	22	31	0	5	6	11	1	8	25	2	19
k__Bacteria;p__Actinobacteria;c__Actinobacteria;o__Bifidobacteriales;f__Bifidobacteriaceae;g__Bifidobacterium;s__pseudolongum	1787	0	3896	578	396	15376	1156	1070	6520	7796	5141	1058	10	2311	1236	10232	9939	13424	31768	20944	5009	8846	16874	4177	2156	16694	12630	13996	7514	51	9679	28332	2981	17867	20266	120	13281	231	3360	18312	1011	1616	4972	20883	292	23921	6886	142	7651
k__Bacteria;p__Actinobacteria;c__Coriobacteriia;o__Coriobacteriales;f__Coriobacteriaceae;Other;Other	11	2	5	0	0	14	0	0	34	9	13	1	12	12	7	10	14	35	24	44	24	29	25	17	18	34	35	41	74	30	20	21	8	16	0	20	8	8	52	33	0	5	13	20	1	21	10	0	4
k__Bacteria;p__Actinobacteria;c__Coriobacteriia;o__Coriobacteriales;f__Coriobacteriaceae;g__;s__	570	169	689	53	18	762	62	69	1020	371	493	215	512	958	330	2321	1640	2159	3279	884	152	666	2889	580	1214	1829	2976	2654	6023	116	1935	2823	693	2226	353	513	523	158	1555	3124	25	131	1054	2480	44	1632	461	28	248
k__Bacteria;p__Actinobacteria;c__Coriobacteriia;o__Coriobacteriales;f__Coriobacteriaceae;g__Adlercreutzia;s__	25	62	537	34	4	259	40	15	167	109	78	97	167	310	69	174	115	481	878	723	127	239	141	276	109	225	779	166	256	59	213	312	75	133	102	337	234	61	545	146	13	35	70	735	5	382	167	3	70
k__Bacteria;p__Actinobacteria;c__Coriobacteriia;o__Coriobacteriales;f__Coriobacteriaceae;g__Atopobium;Other	0	0	2	0	0	2	0	0	0	0	3	1	0	3	0	4	8	4	0	2	0	0	7	0	2	32	36	19	34	0	14	7	0	0	0	2	0	0	0	19	0	0	4	10	0	6	0	0	0
k__Bacteria;p__Actinobacteria;c__Coriobacteriia;o__Coriobacteriales;f__Coriobacteriaceae;g__Atopobium;s__	0	0	0	0	0	0	0	0	0	0	0	0	0	1	0	2	2	0	0	0	0	0	1	0	2	4	5	10	4	0	2	4	2	0	0	0	0	0	0	3	0	0	0	7	0	3	0	0	0
k__Bacteria;p__Bacteroidetes;c__Bacteroidia;o__Bacteroidales;f__Bacteroidaceae;g__Bacteroides;s__	0	0	37	2	0	5	0	0	12	13	1	16	33	13	55	15	10	13	6	504	726	429	9	1	1	347	727	807	2	658	305	181	34	35	8	18	13	26	27	173	0	0	9	185	1	145	27	0	0
k__Bacteria;p__Bacteroidetes;c__Bacteroidia;o__Bacteroidales;f__Bacteroidaceae;g__Bacteroides;s__caccae	0	0	2	0	0	0	0	0	1	1	1	1	6	4	4	1	2	0	0	42	68	25	0	0	1	0	0	0	0	58	0	0	0	0	0	3	2	1	5	14	0	0	3	0	0	0	3	0	0
k__Bacteria;p__Bacteroidetes;c__Bacteroidia;o__Bacteroidales;f__Bacteroidaceae;g__Bacteroides;s__eggerthii	0	0	1	0	0	0	0	0	2	2	1	1	3	1	3	5	0	0	0	42	92	38	0	0	0	0	0	0	0	46	0	0	2	2	0	1	1	4	3	22	0	0	1	1	0	0	0	0	0
k__Bacteria;p__Bacteroidetes;c__Bacteroidia;o__Bacteroidales;f__Bacteroidaceae;g__Bacteroides;s__fragilis	0	0	0	0	0	0	0	0	0	1	0	0	1	0	1	1	0	0	0	0	2	1	0	0	1	0	0	0	0	4	2	0	0	1	0	0	0	1	0	0	0	0	0	0	0	0	0	0	0
k__Bacteria;p__Bacteroidetes;c__Bacteroidia;o__Bacteroidales;f__Porphyromonadaceae;g__Parabacteroides;s__distasonis	0	0	3	0	0	0	0	1	1	1	1	5	2	2	9	2	2	0	0	77	89	62	0	0	0	0	0	1	0	151	0	1	0	1	0	0	2	4	3	17	0	0	1	0	0	0	4	0	0
k__Bacteria;p__Bacteroidetes;c__Bacteroidia;o__Bacteroidales;f__Rikenellaceae;g__;s__	92	32	1692	199	305	241	502	561	54	10	1233	947	24	970	1202	3260	562	40	154	219	320	162	158	2201	213	10	173	46	43	338	22	26	43	20	90	9	16	23	225	687	216	231	1081	96	66	32	40	13	264
k__Bacteria;p__Bacteroidetes;c__Bacteroidia;o__Bacteroidales;f__S24-7;g__;s__	1238	1751	19955	1730	1721	2182	3776	3370	1209	1284	16901	12009	121	13879	11543	27188	6745	2265	1644	3074	2645	3649	2120	23661	10446	8249	17051	13930	1161	9610	5807	7879	1454	305	3893	67	142	271	15829	3158	1580	3562	22041	5764	1683	4032	244	494	17535
k__Bacteria;p__Bacteroidetes;c__Bacteroidia;o__Bacteroidales;f__[Barnesiellaceae];g__;s__	0	0	2	0	0	0	0	0	0	1	0	1	2	1	10	1	0	0	0	106	87	54	0	0	0	0	0	0	2	94	0	0	1	2	1	1	0	4	4	14	0	0	1	0	0	0	3	0	0
k__Bacteria;p__Cyanobacteria;c__Chloroplast;o__Streptophyta;f__;g__;s__	0	3	14	0	0	11	0	1	4	12	0	0	1	0	0	0	0	4	1	13	3	7	0	9	0	2	14	4	2	0	2	22	2	0	1	0	2	1	6	4	0	0	3	6	0	6	3	0	9
k__Bacteria;p__Firmicutes;Other;Other;Other;Other;Other	0	1	3	1	0	0	0	0	4	7	1	1	1	0	3	0	0	8	3	0	0	1	0	0	0	1	2	1	0	1	0	0	1	0	0	6	3	0	20	3	0	0	0	1	0	0	1	0	1
k__Bacteria;p__Firmicutes;c__Bacilli;o__Bacillales;Other;Other;Other	2	2	35	4	0	9	0	0	27	26	1	1	3	0	5	1	5	6	20	4	0	8	10	1	0	2	9	7	4	2	2	0	1	8	8	21	14	2	88	37	0	0	0	11	0	4	14	1	4
k__Bacteria;p__Firmicutes;c__Bacilli;o__Bacillales;f__Paenibacillaceae;g__Paenibacillus;s__	0	0	25	3	0	15	1	1	5	7	1	0	0	0	3	8	3	3	27	0	3	2	3	0	0	1	2	2	7	0	2	61	3	26	3	0	3	0	4	6	1	2	4	10	0	23	13	0	3
k__Bacteria;p__Firmicutes;c__Bacilli;o__Bacillales;f__Planococcaceae;g__;s__	4	2	49	1	1	7	0	1	17	10	4	1	3	2	7	4	7	75	32	14	3	9	4	2	2	8	32	18	9	5	6	69	2	3	4	1	13	1	28	17	0	1	2	37	0	11	6	1	11
k__Bacteria;p__Firmicutes;c__Bacilli;o__Bacillales;f__Staphylococcaceae;g__Staphylococcus;s__sciuri	0	0	0	0	0	0	0	0	6	1	0	0	43	0	0	0	1	0	52	0	0	0	1	0	0	0	0	0	0	0	0	2	0	0	0	0	0	0	0	0	0	0	0	0	0	0	0	2	0
k__Bacteria;p__Firmicutes;c__Bacilli;o__Lactobacillales;f__Enterococcaceae;Other;Other	1	6	7	0	0	9	1	0	100	3	1	3	53	8	34	15	10	48	37	21	14	7	6	25	15	2	51	31	5	28	9	13	9	2	6	28	12	4	143	13	0	2	1	144	1	10	20	8	18
k__Bacteria;p__Firmicutes;c__Bacilli;o__Lactobacillales;f__Enterococcaceae;g__Enterococcus;s__	0	0	3	0	0	4	0	0	11	4	0	0	7	1	3	7	31	25	5	18	17	18	2	2	1	0	13	0	9	28	1	3	1	225	1	5	0	30	13	20	1	2	0	1	0	0	6	0	1
k__Bacteria;p__Firmicutes;c__Bacilli;o__Lactobacillales;f__Lactobacillaceae;g__Lactobacillus;s__	60	14	123	6	32	184	11	6	230	178	72	35	178	69	26	847	1170	8128	293	249	131	99	124	60	40	135	540	129	239	231	94	70	57	7467	122	162	52	32	490	656	93	32	216	845	9	195	60	7	132
k__Bacteria;p__Firmicutes;c__Bacilli;o__Lactobacillales;f__Lactobacillaceae;g__Lactobacillus;s__reuteri	0	0	0	0	0	0	0	0	0	0	1	0	0	0	0	0	0	112	0	0	0	0	0	0	0	0	0	0	0	0	0	0	0	0	0	0	0	0	3	0	0	0	7	0	0	0	0	0	0
k__Bacteria;p__Firmicutes;c__Bacilli;o__Lactobacillales;f__Streptococcaceae;g__Lactococcus;s__	2186	6465	64487	4898	764	30233	3612	2880	27991	23392	6837	9300	36723	6437	16557	17930	19190	33495	35762	28927	10504	13481	23899	10737	4094	11889	33954	10232	27127	6369	10917	29936	5252	27726	10854	45907	32465	11756	51282	33464	988	2413	7539	31090	1317	12321	36760	2458	17883
k__Bacteria;p__Firmicutes;c__Bacilli;o__Lactobacillales;f__Streptococcaceae;g__Streptococcus;s__	0	0	1	0	0	1	0	0	0	0	0	0	1	0	0	1	1	1	2	2	0	0	0	0	0	0	0	0	3	0	3	0	0	0	0	0	1	0	3	0	0	0	0	1	0	0	0	0	0
k__Bacteria;p__Firmicutes;c__Bacilli;o__Turicibacterales;f__Turicibacteraceae;g__Turicibacter;s__	163	1004	13522	683	126	6388	675	733	4887	3860	3670	142	8137	628	6472	1305	1055	15371	15666	8672	424	3503	301	4789	37	7982	11587	4263	643	1039	3365	6081	535	65	161	10590	3723	1101	20215	3507	46	1806	904	7292	624	6040	6899	591	5035
k__Bacteria;p__Firmicutes;c__Clostridia;o__Clostridiales;Other;Other;Other	22	71	858	37	13	2585	100	63	401	277	192	353	143	193	155	205	156	554	958	556	461	327	482	308	216	298	677	453	490	322	285	1029	418	163	297	180	117	199	950	266	42	75	77	271	41	263	345	35	166
k__Bacteria;p__Firmicutes;c__Clostridia;o__Clostridiales;f__;g__;s__	1048	787	22033	2229	925	8101	2967	2546	6097	2448	6541	12250	1588	5065	5663	7902	3873	6941	14619	3428	2052	3065	4188	7232	12355	7396	14252	8952	2077	9152	7332	5665	1238	2240	2023	2929	1822	398	12526	6418	1109	1025	2014	9958	934	5507	1742	614	3550
k__Bacteria;p__Firmicutes;c__Clostridia;o__Clostridiales;f__Christensenellaceae;g__;s__	3	1	0	0	0	20	23	0	13	12	6	20	6	34	3	39	16	94	51	4	16	6	32	14	28	5	16	6	38	23	15	31	6	7	18	5	0	0	21	13	4	4	13	6	4	0	4	3	20
k__Bacteria;p__Firmicutes;c__Clostridia;o__Clostridiales;f__Clostridiaceae;Other;Other	32	197	584	3	10	1388	14	2	164	820	176	205	64	92	285	274	342	270	909	144	150	211	496	30	121	393	578	465	675	42	398	431	43	455	33	747	2	15	663	164	15	179	38	462	25	218	185	6	120
k__Bacteria;p__Firmicutes;c__Clostridia;o__Clostridiales;f__Clostridiaceae;g__;s__	390	1478	7669	48	173	7082	238	8	1201	4099	1643	2759	592	1111	3488	3751	2372	4837	7874	948	2090	2436	3406	284	1216	3949	6732	4913	4886	1203	3388	5711	502	2704	213	4611	95	63	3608	1344	164	1388	325	5645	642	1595	1041	69	748
k__Bacteria;p__Firmicutes;c__Clostridia;o__Clostridiales;f__Clostridiaceae;g__02d06;s__	1	144	681	1	18	413	14	2	98	414	30	1	60	19	300	232	123	86	706	87	161	2	5	23	4	41	202	60	42	20	65	416	42	3	7	94	2	3	183	21	6	148	24	372	43	34	91	10	68
k__Bacteria;p__Firmicutes;c__Clostridia;o__Clostridiales;f__Clostridiaceae;g__Caloramator;s__	0	1	3	0	0	7	0	0	0	2	0	0	0	0	1	0	0	0	1	0	0	0	1	0	0	0	2	1	0	0	1	2	0	0	0	4	0	0	5	0	0	0	0	1	0	0	0	0	0
k__Bacteria;p__Firmicutes;c__Clostridia;o__Clostridiales;f__Clostridiaceae;g__Clostridium;Other	5	11	19	0	0	45	1	0	6	26	8	12	1	12	19	23	42	10	30	32	27	36	42	0	15	73	114	86	213	19	87	34	8	46	1	29	0	2	21	31	1	9	9	38	2	34	9	0	3
k__Bacteria;p__Firmicutes;c__Clostridia;o__Clostridiales;f__Clostridiaceae;g__Clostridium;s__	2	7	27	0	1	35	0	2	12	19	15	39	5	20	26	43	34	7	23	20	18	20	10	18	28	38	77	56	22	20	52	23	20	19	3	24	8	0	36	8	0	12	4	34	4	10	16	0	13
k__Bacteria;p__Firmicutes;c__Clostridia;o__Clostridiales;f__Clostridiaceae;g__Clostridium;s__perfringens	0	0	0	0	0	0	0	0	0	0	0	0	0	0	0	0	0	0	0	0	0	0	0	0	0	0	0	0	0	0	0	0	0	0	0	0	0	0	0	0	0	0	0	0	0	0	0	0	0
k__Bacteria;p__Firmicutes;c__Clostridia;o__Clostridiales;f__Clostridiaceae;g__SMB53;s__	2	4	26	0	0	27	0	0	14	9	0	0	0	0	1	2	1	13	30	2	0	2	4	0	0	2	16	4	2	1	4	5	0	2	4	3	5	0	23	7	0	1	0	8	0	10	4	0	3
k__Bacteria;p__Firmicutes;c__Clostridia;o__Clostridiales;f__Dehalobacteriaceae;g__Dehalobacterium;s__	1	2	34	2	0	11	11	9	2	0	17	51	0	28	14	31	13	5	13	1	5	0	12	41	60	9	30	26	5	16	15	2	3	4	8	0	0	0	12	15	5	6	15	13	3	13	1	1	22
k__Bacteria;p__Firmicutes;c__Clostridia;o__Clostridiales;f__Lachnospiraceae;Other;Other	22	99	1748	147	62	6326	214	172	420	269	1034	881	207	804	368	1746	1595	681	5536	621	1411	392	2953	763	946	692	1759	1139	1196	1175	532	4482	428	1405	1352	268	117	90	911	1023	345	177	475	2247	267	326	446	86	965
k__Bacteria;p__Firmicutes;c__Clostridia;o__Clostridiales;f__Lachnospiraceae;g__;s__	174	183	6839	727	297	3296	1136	965	1502	133	4058	5457	454	4762	1724	7339	3604	1180	3191	1695	2136	1366	1725	5847	8836	1177	2080	1723	1633	6147	1212	795	502	745	1094	368	383	173	4254	2192	698	1106	1469	1777	415	501	530	380	2568
k__Bacteria;p__Firmicutes;c__Clostridia;o__Clostridiales;f__Lachnospiraceae;g__Anaerostipes;s__	4	18	91	2	2	1	5	5	32	2	2	28	17	5	32	3	4	1	5	26	11	26	1	60	18	18	13	17	0	28	10	2	1	1	0	18	10	1	15	3	0	0	0	7	0	7	1	3	37
k__Bacteria;p__Firmicutes;c__Clostridia;o__Clostridiales;f__Lachnospiraceae;g__Blautia;Other	0	0	1	0	0	1	0	1	0	0	0	1	0	1	0	0	0	0	0	14	22	12	1	0	0	0	0	0	2	9	0	0	1	1	2	0	1	3	2	6	0	0	0	0	0	0	1	0	2
k__Bacteria;p__Firmicutes;c__Clostridia;o__Clostridiales;f__Lachnospiraceae;g__Blautia;s__	1	1	103	7	4	238	11	10	10	7	13	56	5	43	21	64	54	11	140	66	95	30	98	41	60	13	50	41	50	79	9	137	12	59	47	8	6	37	19	44	10	2	31	53	13	4	18	7	70
k__Bacteria;p__Firmicutes;c__Clostridia;o__Clostridiales;f__Lachnospiraceae;g__Butyrivibrio;s__	0	0	3	2	0	4	0	0	3	0	14	0	0	2	2	1	1	5	3	9	3	2	1	2	1	0	1	1	0	6	0	0	2	0	0	0	1	3	7	12	2	5	2	1	0	1	0	0	4
k__Bacteria;p__Firmicutes;c__Clostridia;o__Clostridiales;f__Lachnospiraceae;g__Coprococcus;s__	8	18	222	29	14	136	50	40	55	5	106	175	63	102	43	86	60	32	133	83	54	66	58	205	118	22	68	37	59	95	47	33	36	21	24	20	29	12	186	82	26	19	33	47	14	8	48	23	118
k__Bacteria;p__Firmicutes;c__Clostridia;o__Clostridiales;f__Lachnospiraceae;g__Dorea;s__	2	1	92	5	2	431	14	10	23	21	24	54	28	61	17	69	42	96	143	27	25	25	66	32	111	54	77	72	62	56	62	94	16	22	39	28	26	12	36	26	8	1	17	62	4	27	14	0	42
k__Bacteria;p__Firmicutes;c__Clostridia;o__Clostridiales;f__Lachnospiraceae;g__Roseburia;s__	4	0	30	1	0	1	1	0	2	0	20	21	0	2	9	5	8	15	0	2	1	1	0	0	21	3	3	4	7	46	8	0	0	12	1	1	1	1	29	11	5	0	9	2	0	0	9	7	39
k__Bacteria;p__Firmicutes;c__Clostridia;o__Clostridiales;f__Lachnospiraceae;g__[Ruminococcus];s__	0	1	13	1	1	12	0	0	3	0	4	13	3	10	0	17	12	2	11	5	5	2	34	10	20	8	21	2	3	5	3	14	1	14	1	0	1	5	5	3	0	0	20	10	0	4	1	0	5
k__Bacteria;p__Firmicutes;c__Clostridia;o__Clostridiales;f__Lachnospiraceae;g__[Ruminococcus];s__gnavus	44	88	2095	159	57	1150	220	144	781	175	389	1019	283	722	525	545	332	1270	1579	464	344	480	357	814	930	388	763	662	528	880	487	799	282	435	174	525	537	210	986	469	87	73	257	642	93	303	519	77	829
k__Bacteria;p__Firmicutes;c__Clostridia;o__Clostridiales;f__Peptococcaceae;g__;s__	0	0	0	0	0	0	0	0	3	0	0	18	0	18	0	10	2	3	0	0	0	0	0	0	31	2	0	0	0	21	0	0	0	0	0	0	0	0	1	0	0	1	8	0	0	0	0	0	0
k__Bacteria;p__Firmicutes;c__Clostridia;o__Clostridiales;f__Peptococcaceae;g__rc4-4;s__	0	0	0	0	0	0	0	0	0	0	0	0	0	0	0	0	0	0	0	0	0	0	0	0	0	0	0	0	0	598	0	0	0	0	0	0	0	0	0	0	0	0	0	0	0	0	0	0	0
k__Bacteria;p__Firmicutes;c__Clostridia;o__Clostridiales;f__Peptostreptococcaceae;Other;Other	4	13	73	1	0	97	0	0	28	25	5	0	1	0	19	6	9	26	99	15	10	8	23	0	0	23	66	32	15	15	22	22	6	3	3	33	4	4	79	21	2	0	0	57	2	18	5	0	3
k__Bacteria;p__Firmicutes;c__Clostridia;o__Clostridiales;f__Peptostreptococcaceae;g__;s__	26	74	471	43	6	709	7	0	148	296	38	7	10	1	56	41	44	103	573	26	28	82	272	8	1	117	291	144	76	39	121	120	40	57	42	257	60	13	617	85	1	3	1	187	14	123	62	3	35
k__Bacteria;p__Firmicutes;c__Clostridia;o__Clostridiales;f__Peptostreptococcaceae;g__Peptostreptococcus;s__	0	0	0	0	0	0	0	0	0	0	0	0	0	0	0	0	0	0	0	0	0	0	0	0	0	0	0	0	0	0	0	0	0	0	0	0	0	0	0	0	0	0	0	0	0	0	0	0	0
k__Bacteria;p__Firmicutes;c__Clostridia;o__Clostridiales;f__Ruminococcaceae;Other;Other	11	14	533	34	15	239	70	27	59	6	115	556	7	259	126	205	74	54	72	27	82	81	72	176	305	123	278	222	92	198	166	95	30	28	79	2	17	3	236	57	12	62	123	100	21	73	10	24	74
k__Bacteria;p__Firmicutes;c__Clostridia;o__Clostridiales;f__Ruminococcaceae;g__;s__	71	179	3526	193	115	1132	600	285	160	47	960	2410	110	1856	1924	3526	1016	315	628	701	654	576	574	2579	2937	633	1327	1118	222	2523	619	463	155	158	310	69	259	55	1751	718	278	221	901	1245	428	387	40	90	994
k__Bacteria;p__Firmicutes;c__Clostridia;o__Clostridiales;f__Ruminococcaceae;g__Anaerotruncus;s__	0	0	6	0	1	4	2	1	1	0	2	1	0	3	2	5	1	0	2	2	2	0	2	3	5	2	4	3	0	3	5	0	0	0	2	0	1	2	1	2	0	0	2	2	0	1	2	0	1
k__Bacteria;p__Firmicutes;c__Clostridia;o__Clostridiales;f__Ruminococcaceae;g__Oscillospira;s__	95	119	6762	517	191	1557	872	797	204	29	1315	4238	27	2269	1795	4731	1358	330	751	251	846	545	476	3796	4259	1179	2429	2114	559	3012	1104	650	194	88	360	17	65	51	1340	1124	486	295	660	1073	374	475	58	165	1797
k__Bacteria;p__Firmicutes;c__Clostridia;o__Clostridiales;f__Ruminococcaceae;g__Ruminococcus;s__	15	13	910	66	46	157	201	127	54	13	550	493	39	229	117	389	124	57	201	125	123	92	129	421	530	377	454	402	94	452	228	176	33	41	90	21	17	27	1200	270	132	152	162	492	36	162	23	40	235
k__Bacteria;p__Firmicutes;c__Clostridia;o__Clostridiales;f__Ruminococcaceae;g__Ruminococcus;s__flavefaciens	0	0	0	0	0	0	0	0	0	0	0	0	0	0	0	0	0	0	0	0	0	0	0	0	0	0	0	0	0	104	0	0	2	0	0	0	0	0	0	0	0	0	0	0	0	0	0	0	0
k__Bacteria;p__Firmicutes;c__Clostridia;o__Clostridiales;f__Veillonellaceae;g__;s__	0	0	4	0	0	2	0	0	1	3	0	0	0	1	2	0	0	2	0	7	3	3	1	2	0	1	2	2	4	3	0	0	0	1	0	2	0	0	5	1	0	1	0	0	0	0	2	0	0
k__Bacteria;p__Firmicutes;c__Clostridia;o__Clostridiales;f__Veillonellaceae;g__Phascolarctobacterium;s__	0	0	2	0	0	0	0	0	1	0	0	2	8	3	4	3	1	0	0	74	89	59	0	0	0	0	0	0	0	80	0	0	1	3	1	3	0	3	2	24	0	0	2	0	0	0	2	0	0
k__Bacteria;p__Firmicutes;c__Clostridia;o__Clostridiales;f__[Mogibacteriaceae];g__;s__	0	0	129	19	3	44	21	13	17	4	13	2	7	5	3	3	2	16	154	21	18	0	2	2	21	6	28	10	8	3	14	15	10	0	14	0	13	1	48	11	9	1	3	15	2	19	9	3	4
k__Bacteria;p__Firmicutes;c__Erysipelotrichi;o__Erysipelotrichales;f__Erysipelotrichaceae;Other;Other	0	1	174	5	0	40	12	1	37	8	22	14	16	12	7	10	8	11	16	48	7	0	8	7	29	5	94	20	1	4	1	20	5	2	13	8	6	0	56	13	4	2	2	0	1	15	12	2	1
k__Bacteria;p__Firmicutes;c__Erysipelotrichi;o__Erysipelotrichales;f__Erysipelotrichaceae;g__;s__	98	2	923	29	8	622	162	76	499	92	155	39	166	37	219	191	191	276	882	288	126	397	237	130	28	160	454	717	69	120	563	1657	51	39	128	55	26	3	752	399	37	25	4	320	20	1187	150	14	157
k__Bacteria;p__Firmicutes;c__Erysipelotrichi;o__Erysipelotrichales;f__Erysipelotrichaceae;g__Allobaculum;s__	10	1	39	7	141	4367	1658	2	20922	1814	27615	18085	2829	15397	1117	9102	7147	38507	16718	138	757	241	13669	17	11980	430	254	17537	18120	591	14465	23823	1503	11146	9762	6406	1844	34	59331	1108	1030	4380	25160	136	672	34	672	4226	21029
k__Bacteria;p__Firmicutes;c__Erysipelotrichi;o__Erysipelotrichales;f__Erysipelotrichaceae;g__Coprobacillus;s__	0	0	58	9	0	56	18	7	0	16	0	3	6	0	33	10	13	1	19	104	31	15	1	26	0	2	36	48	0	20	24	5	8	2	2	0	3	1	4	16	0	0	1	27	1	48	29	0	1
k__Bacteria;p__Firmicutes;c__Erysipelotrichi;o__Erysipelotrichales;f__Erysipelotrichaceae;g__[Eubacterium];s__dolichum	0	0	5	0	0	0	0	0	2	3	0	9	10	3	13	3	2	0	0	171	240	138	0	1	0	0	0	0	1	150	0	0	3	5	1	5	0	9	2	38	0	0	3	0	1	0	6	0	0
k__Bacteria;p__Firmicutes;c__Erysipelotrichi;o__Erysipelotrichales;f__Erysipelotrichaceae;g__cc_115;s__	0	0	68	0	0	0	0	0	0	0	0	0	0	0	1	0	0	0	0	3	1	0	0	0	0	0	0	0	0	4	3	0	0	0	0	0	0	0	0	0	0	0	0	0	0	0	0	0	0
k__Bacteria;p__Proteobacteria;c__Alphaproteobacteria;o__Rhodospirillales;f__Rhodospirillaceae;g__Skermanella;s__	0	0	0	0	0	0	0	0	0	0	0	0	0	0	0	0	0	0	0	0	0	0	0	0	0	0	0	0	0	0	0	0	0	0	0	0	0	0	0	0	0	0	0	0	0	0	0	0	0
k__Bacteria;p__Proteobacteria;c__Betaproteobacteria;o__Burkholderiales;f__Alcaligenaceae;g__Sutterella;s__	0	0	2	0	0	0	0	0	2	0	1	1	2	0	1	0	0	0	1	12	12	11	1	0	0	52	144	95	2	24	50	37	0	1	0	0	0	1	2	4	0	0	0	18	0	36	0	0	0
k__Bacteria;p__Proteobacteria;c__Deltaproteobacteria;o__Desulfovibrionales;f__Desulfovibrionaceae;g__Bilophila;s__	0	0	4	0	0	0	0	0	2	2	1	2	1	1	4	4	1	0	0	113	131	65	0	0	0	0	0	0	0	108	1	0	0	6	0	1	3	2	2	25	0	0	1	0	0	0	2	0	0
k__Bacteria;p__Proteobacteria;c__Gammaproteobacteria;o__Enterobacteriales;f__Enterobacteriaceae;g__;s__	0	0	0	0	0	0	0	3	0	0	0	0	1	0	0	1	0	0	0	15	8	1	1	0	0	3	9	32	0	42	10	5	1	0	0	1	0	0	6	4	0	0	0	9	0	13	0	0	0
k__Bacteria;p__Proteobacteria;c__Gammaproteobacteria;o__Pseudomonadales;f__Moraxellaceae;g__Acinetobacter;s__	0	0	0	0	0	0	0	0	0	0	0	0	0	0	0	0	0	0	0	0	0	0	0	0	0	0	0	0	0	0	0	0	0	0	0	0	0	0	0	0	0	0	0	0	0	0	0	0	0
k__Bacteria;p__Tenericutes;c__Mollicutes;o__Anaeroplasmatales;f__Anaeroplasmataceae;g__Anaeroplasma;s__	4	0	77	2	9	16	43	0	1	2	0	260	0	1	1	181	23	0	1	20	13	14	21	0	0	0	6	5	1	32	2	2	1	2	1	0	0	0	2	206	84	22	0	0	0	2	0	0	1
k__Bacteria;p__Tenericutes;c__Mollicutes;o__RF39;f__;g__;s__	23	1	551	4	17	14	74	4	60	3	35	8	16	17	5	212	38	29	13	1	1	2	29	12	16	11	38	17	5	2	1	54	0	2	2	6	4	1	44	7	3	7	14	12	8	29	1	3	63
k__Bacteria;p__Verrucomicrobia;c__Verrucomicrobiae;o__Verrucomicrobiales;f__Verrucomicrobiaceae;g__Akkermansia;s__muciniphila	971	3712	4160	595	178	3282	1296	942	7996	4152	5669	2992	4343	11162	4978	3618	1211	8588	1565	6572	3863	6445	3091	5890	5991	6524	14226	11676	4465	1534	2858	9064	2220	224	4711	972	874	669	11795	4409	1523	825	7897	8428	649	9475	2217	166	1277
[truncated: 43 more columns]
