# Supplementary material for: Dietary Supplementation with Black Raspberries Altered the Gut Microbiome Composition in a Mouse Model of Colitis-Associated Colorectal Cancer, although with Differing Effects for a Healthy versus a Western Basal Diet
Source: Nutrients. 2022 Dec 10;14(24):5270. doi: 10.3390/nu14245270 (PMC9786988; doi:10.3390/nu14245270)
Supplement: Supplementary file 1 [file nutrients-14-05270-s001.zip › File S2. Experiment B (diet comparison) microbiome count data.xlsx]

## Sheet: Sheet1
#NAME	S1	S10	S100	S101	S102	S103	S104	S105	S106	S107	S108	S109	S11	S110	S111	S112	S113	S114	S115	S116	S117	S118	S119	S12	S120	S121	S122	S123	S124	S125	S126	S127	S128	S129	S13	S130	S131	S132	S133	S134	S135	S136	S137	S138	S139	S14	S140	S141	S142
Diet	TWD	TWD	AIN	TWD	TWD	TWD	TWD	AIN	AIN	TWD	AIN	AIN	TWD	AIN	AIN	TWD	TWD	AIN	AIN	AIN	AIN	AIN	AIN	AIN	AIN	TWD	AIN	TWD	TWD	TWD	TWD	AIN	TWD	AIN	AIN	TWD	TWD	TWD	TWD	AIN	AIN	TWD	AIN	AIN	TWD	TWD	AIN	AIN	AIN
Treatment	CON	BRB	BRB	BRB	BRB	CON	CON	BRB	BRB	BRB	CON	BRB	BRB	BRB	BRB	BRB	BRB	BRB	BRB	BRB	BRB	CON	CON	CON	BRB	CON	BRB	CON	BRB	BRB	BRB	CON	CON	BRB	BRB	BRB	BRB	CON	CON	BRB	CON	CON	CON	BRB	BRB	BRB	BRB	CON	CON
Timepoint	Recovery	Pre-DSS	Pre-DSS	Pre-DSS	Recovery	Recovery	Pre-DSS	Pre-DSS	Pre-DSS	Colitis	Pre-DSS	Terminal	Colitis	Recovery	Pre-DSS	Colitis	Colitis	Recovery	Colitis	Colitis	Terminal	Terminal	Colitis	Terminal	Colitis	Recovery	Colitis	Terminal	Recovery	Pre-DSS	Colitis	Colitis	Colitis	Recovery	Colitis	Colitis	Colitis	Pre-DSS	Pre-DSS	Recovery	Pre-DSS	Pre-DSS	Pre-DSS	Colitis	Terminal	Recovery	Pre-DSS	Recovery	Terminal
Archaea;Thaumarchaeota;Nitrososphaeria;Nitrososphaerales;Nitrososphaeraceae	0	0	0	0	0	0	0	0	0	0	0	0	0	0	0	0	0	0	0	0	2	0	0	0	0	0	0	0	0	0	0	0	0	0	0	0	0	0	0	0	0	0	0	0	0	0	0	0	0
Bacteria;Acidobacteria;Acidobacteriia;Acidobacteriales;Acidobacteriaceae (Subgroup 1);Edaphobacter;uncultured bacterium	2	0	0	0	0	0	0	0	0	0	0	0	0	0	0	0	0	0	0	0	0	0	0	0	0	0	0	0	0	0	0	0	0	0	0	0	0	0	0	0	0	0	0	0	0	0	0	0	0
Bacteria;Actinobacteria;Actinobacteria;Bifidobacteriales;Bifidobacteriaceae;Bifidobacterium	7612	4851	14724	7223	15406	12605	5848	13314	4126	4644	11911	7732	10343	18203	14562	9780	10252	12435	11923	9338	6169	6035	13591	8297	11630	10535	3634	9557	20489	7505	10516	10106	1745	16579	25483	9921	4165	8243	3762	7760	5377	16574	7832	9545	10855	18691	11196	13136	6275
Bacteria;Actinobacteria;Actinobacteria;Bifidobacteriales;Bifidobacteriaceae	0	0	0	0	0	0	0	0	0	0	0	0	0	0	0	0	0	0	0	0	0	0	0	0	0	0	0	0	0	0	0	0	0	0	0	0	0	0	0	0	0	0	0	0	0	0	0	0	0
Bacteria;Actinobacteria;Actinobacteria;Corynebacteriales;Corynebacteriaceae;Corynebacterium 1	0	0	0	0	0	0	0	0	0	0	3	0	0	0	0	0	0	0	0	0	0	0	0	0	0	0	0	0	0	0	0	0	0	0	0	0	0	0	0	0	0	0	0	0	0	0	0	0	0
Bacteria;Actinobacteria;Actinobacteria;Corynebacteriales;Corynebacteriaceae;Lawsonella	0	0	0	0	0	0	0	0	0	0	0	0	0	0	0	0	0	0	0	0	0	0	0	0	0	0	0	0	0	0	0	0	0	0	0	0	0	0	0	0	0	0	0	0	0	0	0	0	0
Bacteria;Actinobacteria;Actinobacteria;Micrococcales;Microbacteriaceae	0	0	0	0	0	0	0	0	0	0	0	0	0	0	0	0	0	0	0	0	0	0	0	0	0	0	0	0	0	0	0	0	0	0	0	0	0	0	0	0	0	0	0	0	0	0	0	0	0
Bacteria;Actinobacteria;Actinobacteria;Micrococcales;Micrococcaceae;Glutamicibacter	0	0	0	0	0	0	0	0	0	0	0	0	0	0	0	0	0	0	0	0	0	0	0	0	0	0	0	0	0	0	0	0	0	0	0	0	0	0	0	0	0	0	0	0	0	0	0	0	0
Bacteria;Actinobacteria;Actinobacteria;Micrococcales;Micrococcaceae;Micrococcus	0	0	0	0	0	0	0	0	0	0	0	0	0	0	0	0	0	0	0	0	0	0	0	0	0	0	0	0	0	0	0	0	0	0	0	0	0	0	0	0	0	0	0	0	0	0	0	0	0
Bacteria;Actinobacteria;Actinobacteria;Micrococcales;Promicromonosporaceae;Promicromonospora	0	0	0	0	0	0	0	0	0	0	0	0	0	0	0	0	0	0	0	0	0	0	0	0	0	0	0	0	0	0	0	0	0	0	0	0	0	0	0	0	0	0	0	0	0	0	0	0	0
Bacteria;Actinobacteria;Actinobacteria;Actinobacteria O ukn	0	0	0	0	0	0	0	0	0	0	0	0	0	0	0	0	0	0	0	0	0	0	0	0	0	0	0	0	0	0	0	0	0	0	0	0	0	0	0	0	4	0	0	0	0	0	0	0	0
Bacteria;Actinobacteria;Coriobacteriia;Coriobacteriales;Coriobacteriales Incertae Sedis;uncultured;Ambiguous_taxa	0	6	9	15	6	0	0	7	7	0	0	0	0	11	0	5	0	8	7	6	7	0	0	0	3	0	0	0	0	18	0	0	0	18	0	0	9	0	0	0	0	0	0	4	22	4	13	0	0
Bacteria;Actinobacteria;Coriobacteriia;Coriobacteriales;Eggerthellaceae;Adlercreutzia;uncultured bacterium	0	0	0	0	0	0	0	0	0	0	0	0	0	0	0	0	0	0	0	0	0	0	0	0	0	0	0	0	0	0	0	0	0	0	0	0	0	0	0	0	0	0	0	0	0	0	0	0	0
Bacteria;Actinobacteria;Coriobacteriia;Coriobacteriales;Eggerthellaceae;Enterorhabdus;Ambiguous_taxa	59	14	17	23	52	13	34	36	26	14	67	31	0	25	25	12	0	62	28	13	7	28	179	22	35	28	7	35	49	0	0	129	40	19	91	16	23	36	15	46	62	136	77	34	0	16	34	70	51
Bacteria;Actinobacteria;Coriobacteriia;Coriobacteriales;Eggerthellaceae;Enterorhabdus;mouse gut metagenome	45	0	14	0	10	72	46	0	0	11	0	3	6	34	0	16	18	0	0	11	0	0	0	2	20	35	0	0	0	6	44	76	22	10	17	0	0	0	0	0	8	0	28	18	0	0	0	67	0
Bacteria;Actinobacteria;Coriobacteriia;Coriobacteriales;Eggerthellaceae;Enterorhabdus;uncultured bacterium	0	38	135	33	10	0	16	103	33	3	10	49	7	108	59	34	0	111	12	60	79	0	0	0	4	0	20	0	44	60	20	0	0	103	25	39	48	0	0	112	0	0	0	73	70	69	67	0	4
Bacteria;Actinobacteria;Coriobacteriia;Coriobacteriales;Eggerthellaceae;Parvibacter;uncultured bacterium	0	26	50	38	59	0	64	28	21	207	0	23	82	73	24	100	60	28	38	51	40	0	0	0	49	0	40	5	63	99	149	0	22	38	22	82	47	0	0	22	0	0	0	45	25	35	42	0	0
Bacteria;Actinobacteria;Actinobacteria C ukn	0	0	0	0	0	0	0	0	0	0	0	0	0	0	0	0	0	0	0	0	0	0	0	0	0	0	0	0	0	0	0	0	0	0	0	0	0	0	0	0	0	0	0	0	0	0	0	0	0
Bacteria;Bacteroidetes;Bacteroidia;Bacteroidales;Bacteroidaceae;Bacteroides;uncultured bacterium	0	0	0	0	0	0	0	0	0	0	0	0	0	0	0	0	0	0	0	0	0	0	0	0	0	0	0	0	0	0	0	0	0	0	0	0	0	0	0	0	0	0	0	0	0	0	0	3	0
Bacteria;Bacteroidetes;Bacteroidia;Bacteroidales;Bacteroidaceae;Bacteroides	3395	9742	4850	14770	982	110	9280	10619	7296	24069	13367	4929	5110	3574	16376	1245	10793	4772	4144	4784	5699	4821	403	2345	9848	2724	18518	998	1355	10990	17085	3729	12856	6898	8233	10538	11549	9107	3373	11593	13485	5166	16001	5297	4649	2575	9353	945	4029
Bacteria;Bacteroidetes;Bacteroidia;Bacteroidales;Muribaculaceae;Muribaculum	0	0	0	0	0	0	0	0	0	0	0	0	0	0	0	0	0	0	0	0	0	0	0	0	0	0	0	0	0	0	0	0	0	0	0	0	0	0	0	0	0	0	0	0	0	0	0	0	0
Bacteria;Bacteroidetes;Bacteroidia;Bacteroidales;Muribaculaceae;uncultured bacterium;uncultured bacterium	484	656	817	1181	254	277	1283	1371	814	534	3133	730	6	481	1870	26	8	429	2667	148	563	1773	18	767	0	545	226	782	450	1180	6	218	662	826	73	57	528	1020	1260	591	1841	519	1760	139	406	398	916	234	490
Bacteria;Bacteroidetes;Bacteroidia;Bacteroidales;Muribaculaceae	179	1551	1787	956	99	105	498	741	1457	720	1313	1239	71	479	1114	149	0	437	515	213	939	561	0	0	25	282	401	570	114	1114	4	50	505	1683	93	108	835	336	854	621	931	409	411	255	899	639	1171	0	890
Bacteria;Bacteroidetes;Bacteroidia;Bacteroidales;Rikenellaceae;Alistipes;uncultured bacterium	30	2588	536	1654	63	0	240	862	717	341	172	1918	0	108	1358	40	0	375	108	52	1775	216	0	0	0	5	326	170	84	2699	11	14	80	456	32	140	1997	180	219	273	538	320	60	131	589	189	1779	0	453
Bacteria;Bacteroidetes;Bacteroidia;Bacteroidales	0	0	0	0	0	0	0	0	0	0	0	0	0	0	0	0	0	0	0	0	0	0	0	0	0	0	0	0	0	11	0	0	6	0	0	0	0	0	0	0	0	0	0	0	0	0	0	0	0
Bacteria;Bacteroidetes;Bacteroidia;Flavobacteriales;Crocinitomicaceae;Wandonia;uncultured bacterium	2	0	0	0	0	0	0	0	0	0	0	0	0	0	0	0	0	0	0	0	0	0	0	0	0	0	0	0	0	0	0	0	0	0	0	0	0	0	0	0	0	0	0	0	0	0	0	0	0
Bacteria;Bacteroidetes;Bacteroidia;Flavobacteriales;Flavobacteriaceae;Flavobacterium	4	0	0	0	0	0	0	0	0	0	0	0	0	0	0	0	0	0	0	0	0	0	0	0	0	0	0	0	0	0	0	0	0	0	0	0	0	0	0	0	0	0	0	0	0	0	0	0	0
Bacteria;Bacteroidetes;Bacteroidia;Flavobacteriales;Weeksellaceae;Chryseobacterium	0	0	0	0	0	0	0	0	2	0	0	0	0	0	0	0	0	0	0	0	0	0	0	0	0	0	0	0	0	0	0	0	0	0	0	0	0	0	0	0	0	0	0	0	0	0	0	0	0
Bacteria;Bacteroidetes;Bacteroidia;Flavobacteriales;Weeksellaceae;Cloacibacterium	0	0	0	0	0	0	0	0	0	0	3	0	0	0	0	0	0	0	0	0	0	0	0	0	0	0	0	0	0	0	0	0	0	0	0	0	0	0	0	0	0	0	0	0	0	0	0	0	0
Bacteria;Bacteroidetes;Bacteroidia;Sphingobacteriales;Sphingobacteriaceae;Pedobacter	0	0	0	0	0	0	0	0	0	0	0	0	3	0	0	0	0	0	0	0	0	0	0	0	0	0	0	0	0	0	0	0	0	0	0	0	0	0	0	0	0	0	0	0	0	0	0	0	0
Bacteria;Bacteroidetes;Bacteroidia;Sphingobacteriales;Sphingobacteriaceae;Sphingobacterium	0	0	0	0	0	0	0	0	0	0	0	0	0	0	0	0	0	0	0	0	0	0	0	0	0	0	0	0	0	0	0	0	3	0	0	0	0	5	26	0	22	45	0	0	0	0	0	0	0
Bacteria;Bacteroidetes;Bacteroidia;Bacteroidia O ukn	0	0	0	0	0	0	0	0	0	0	0	0	0	0	0	0	0	0	0	0	0	0	0	0	0	0	0	0	0	0	0	0	0	0	0	0	0	0	0	0	0	0	0	0	0	0	0	0	0
Bacteria;Cyanobacteria;Oxyphotobacteria;Chloroplast;Pardosa pseudoannulata;Pardosa pseudoannulata;Pardosa pseudoannulata	0	0	0	0	0	0	0	0	0	0	0	0	0	0	0	0	0	0	0	0	0	0	0	0	0	0	0	0	0	0	0	0	0	0	0	0	0	0	0	0	0	0	0	0	0	0	0	0	0
Bacteria;Cyanobacteria;Oxyphotobacteria;Chloroplast;Chloroplast F ukn	0	31	3	0	0	0	0	0	0	0	0	6	0	0	8	0	3	9	0	0	0	0	0	0	0	0	0	0	0	4	0	0	0	0	0	0	0	0	0	0	24	0	0	0	2	0	2	0	0
Bacteria;Cyanobacteria;Oxyphotobacteria;Nostocales;Phormidiaceae;Tychonema CCAP 1459-11B	0	0	0	0	0	0	0	0	0	0	0	0	0	0	0	0	0	0	0	0	0	0	0	0	0	0	0	0	0	0	0	0	0	0	0	0	0	0	0	0	0	0	0	0	0	0	0	0	0
Bacteria;Deinococcus-Thermus;Deinococci;Deinococcales;Deinococcaceae;Deinococcus	2	0	0	0	0	0	0	0	0	0	0	0	0	0	0	0	0	0	0	0	0	0	0	0	0	0	0	0	0	0	0	0	0	0	0	0	0	0	0	0	0	0	0	0	0	0	0	0	0
Bacteria;Deinococcus-Thermus;Deinococci;Thermales;Thermaceae;Thermus;Ambiguous_taxa	0	0	0	0	0	0	0	0	0	0	0	0	0	0	0	0	0	0	0	0	0	0	0	0	0	0	0	0	0	0	0	0	0	0	0	0	0	0	0	0	0	0	0	0	0	0	0	0	0
Bacteria;Dependentiae;Babeliae;Babeliales;Babeliales F ukn	0	0	0	0	0	0	6	0	0	0	0	0	0	0	0	0	0	0	0	0	0	0	0	0	0	0	0	0	0	0	0	0	0	0	0	0	0	0	0	0	0	0	0	0	0	0	0	0	0
Bacteria;Firmicutes;Bacilli;Bacillales;Bacillaceae;Aeribacillus	0	0	0	0	0	0	0	0	0	0	0	0	0	0	0	0	0	0	0	0	0	0	0	0	0	0	0	0	0	0	0	0	0	0	0	0	0	0	0	0	0	0	0	0	0	0	0	0	0
Bacteria;Firmicutes;Bacilli;Bacillales;Bacillaceae;Bacillus;Bacillus alcalophilus	0	0	0	0	0	0	0	0	0	0	0	0	0	0	0	0	0	0	0	0	0	0	0	0	0	0	0	0	0	0	0	0	0	0	0	0	0	0	0	0	0	0	0	0	0	0	0	0	0
Bacteria;Firmicutes;Bacilli;Bacillales;Bacillaceae;Bacillus;Bacillus clausii	0	0	0	0	0	0	0	0	0	0	0	0	0	0	0	0	0	0	0	0	0	0	0	0	0	0	0	0	0	0	0	0	0	0	0	0	0	0	0	0	0	0	0	0	0	0	0	0	0
Bacteria;Firmicutes;Bacilli;Bacillales;Bacillaceae;Bacillus;Bacillus thermoamylovorans	0	0	0	0	0	0	0	0	0	0	0	0	0	0	0	0	0	0	0	0	0	0	0	0	0	0	0	0	0	0	0	0	0	0	0	0	0	0	0	0	0	0	0	0	0	0	0	0	0
Bacteria;Firmicutes;Bacilli;Bacillales;Bacillaceae;Bacillus	0	0	0	0	0	0	78	0	0	0	8	0	0	0	0	0	0	0	0	0	0	0	0	0	0	0	0	0	0	0	0	0	0	0	0	0	0	0	0	0	0	0	0	0	0	0	0	0	0
Bacteria;Firmicutes;Bacilli;Bacillales;Bacillaceae;Oceanobacillus;Bacillus litoralis	0	0	0	0	0	0	0	0	0	0	0	0	0	0	0	0	0	0	0	0	0	0	0	0	0	0	0	0	0	0	0	0	0	0	0	0	0	0	0	0	0	0	0	0	0	0	0	0	0
Bacteria;Firmicutes;Bacilli;Bacillales;Bacillaceae;Pseudogracilibacillus;Pseudogracilibacillus auburnensis	0	0	0	0	0	0	0	0	0	0	0	0	0	0	0	0	0	0	0	0	0	0	0	0	0	0	0	0	0	0	0	0	0	0	0	0	0	0	0	0	0	0	0	0	0	0	0	0	0
Bacteria;Firmicutes;Bacilli;Bacillales;Bacillaceae	0	0	0	0	0	0	0	0	0	0	0	0	0	0	0	0	0	0	0	0	0	0	0	0	0	0	0	0	0	0	0	0	0	0	0	0	0	0	0	0	0	0	0	0	0	0	0	0	0
Bacteria;Firmicutes;Bacilli;Bacillales;Family XII;Exiguobacterium	0	0	68	0	0	0	0	0	0	0	0	0	0	0	0	0	0	0	0	0	0	0	0	0	0	0	0	0	0	0	0	0	0	0	0	0	0	6	0	0	0	0	0	0	0	0	0	0	0
Bacteria;Firmicutes;Bacilli;Bacillales;Paenibacillaceae;Brevibacillus	0	0	0	0	0	0	0	0	0	6	0	0	0	0	0	0	0	0	0	0	0	0	0	0	0	0	0	0	0	0	0	0	0	0	0	0	0	0	0	0	0	0	0	0	0	0	0	0	0
Bacteria;Firmicutes;Bacilli;Bacillales;Paenibacillaceae;Paenibacillus;Paenibacillus anaericanus	0	0	0	0	0	0	0	0	0	0	0	0	0	0	0	0	0	0	0	0	0	0	0	0	0	0	0	0	0	0	0	0	0	0	0	0	0	0	0	0	0	0	0	0	0	0	0	0	0
Bacteria;Firmicutes;Bacilli;Bacillales;Paenibacillaceae;Paenibacillus;Paenibacillus barengoltzii	0	0	0	0	0	0	0	0	0	0	0	0	0	0	0	0	0	0	0	0	0	0	0	0	0	0	0	0	0	0	0	0	0	0	0	0	0	0	0	0	0	0	0	0	0	0	0	0	0
Bacteria;Firmicutes;Bacilli;Bacillales;Paenibacillaceae;Paenibacillus;Paenibacillus cookii	0	0	0	0	0	0	0	0	0	0	0	0	0	0	0	0	0	0	0	0	0	0	0	0	0	0	0	0	0	0	0	0	0	0	0	0	0	0	0	0	0	0	0	0	0	0	0	0	0
Bacteria;Firmicutes;Bacilli;Bacillales;Paenibacillaceae;Paenibacillus;Paenibacillus sp. N156PBVB02	0	0	0	0	0	0	0	0	0	0	0	0	0	0	0	0	0	0	0	0	0	0	0	0	0	0	0	0	0	0	0	0	0	0	0	0	0	0	0	0	0	0	0	0	0	0	0	0	0
Bacteria;Firmicutes;Bacilli;Bacillales;Paenibacillaceae;Paenibacillus;Paenibacillus sp. YN15	0	0	0	0	0	0	0	0	0	0	0	0	0	0	0	0	0	0	0	0	0	0	0	0	0	0	0	0	0	0	0	0	0	0	0	0	0	0	0	0	0	0	0	0	0	0	0	0	0
Bacteria;Firmicutes;Bacilli;Bacillales;Paenibacillaceae;Paenibacillus	0	0	0	0	0	0	0	0	0	0	0	0	0	0	4	0	0	0	0	0	0	0	0	0	0	0	0	0	0	0	0	0	0	0	2	0	0	0	2	0	0	0	0	0	0	0	0	0	0
Bacteria;Firmicutes;Bacilli;Bacillales;Paenibacillaceae;Thermobacillus;Ambiguous_taxa	0	0	0	0	0	0	0	0	0	0	0	0	0	0	0	0	0	0	0	0	0	0	0	0	0	0	0	0	0	0	0	0	0	0	0	0	0	0	0	0	0	0	0	0	0	0	0	0	0
Bacteria;Firmicutes;Bacilli;Bacillales;Paenibacillaceae;Thermobacillus;Thermobacillus xylanilyticus	0	0	0	0	0	0	0	0	0	0	0	0	0	0	0	0	0	4	0	0	0	0	0	0	0	0	0	0	0	0	0	0	0	0	0	0	0	0	0	0	0	0	0	0	0	0	0	0	0
Bacteria;Firmicutes;Bacilli;Bacillales;Planococcaceae;Lysinibacillus	0	0	0	0	0	0	0	0	0	740	0	0	0	0	0	0	0	0	0	0	0	0	0	0	0	0	0	0	0	0	0	0	0	0	0	0	11	0	21	0	0	0	0	0	0	0	0	4	0
Bacteria;Firmicutes;Bacilli;Bacillales;Planococcaceae;Solibacillus	0	0	0	0	0	0	0	0	0	0	0	0	0	0	0	0	0	0	0	0	0	0	0	0	0	0	0	0	0	0	0	0	0	0	0	0	0	0	0	0	0	0	0	0	0	0	0	0	0
Bacteria;Firmicutes;Bacilli;Bacillales;Planococcaceae;Sporosarcina;uncultured bacterium	0	0	0	0	0	0	0	0	0	0	0	0	0	0	0	0	0	0	0	0	0	0	0	0	0	0	0	0	0	0	0	0	0	0	7	0	0	0	13	0	0	4	0	0	0	0	0	0	0
Bacteria;Firmicutes;Bacilli;Bacillales;Planococcaceae;Sporosarcina	0	0	0	0	0	0	0	0	0	0	0	0	0	0	0	0	0	0	0	0	0	6	0	0	0	0	0	0	0	0	0	0	0	0	0	0	0	0	0	0	0	0	0	0	0	0	0	0	0
Bacteria;Firmicutes;Bacilli;Bacillales;Staphylococcaceae;Macrococcus	0	0	0	0	0	0	0	0	0	0	0	0	0	0	0	0	0	0	0	0	0	0	0	0	0	0	0	0	0	0	0	0	0	0	0	0	0	0	0	0	0	0	0	0	0	0	0	0	0
Bacteria;Firmicutes;Bacilli;Bacillales;Staphylococcaceae;Nosocomiicoccus	0	0	0	0	0	0	0	0	0	0	0	0	0	2	0	0	0	0	0	0	0	0	0	0	0	0	0	0	0	0	0	0	0	0	0	0	0	0	0	0	0	0	0	0	0	0	0	0	0
Bacteria;Firmicutes;Bacilli;Bacillales;Staphylococcaceae;Staphylococcus	0	14	54	65	11	0	1461	8	0	12	0	13	0	7	0	0	22	0	0	0	0	0	0	0	0	0	0	0	0	15	0	0	8	0	0	0	100	13	104	0	0	12	0	14	0	0	0	0	0
Bacteria;Firmicutes;Bacilli;Bacillales;Staphylococcaceae	0	0	0	0	0	0	0	0	0	0	0	0	0	0	0	0	0	0	0	0	0	0	0	0	0	0	0	0	0	0	0	0	0	0	0	0	0	0	0	0	0	0	0	0	0	0	0	0	0
Bacteria;Firmicutes;Bacilli;Bacillales;Thermoactinomycetaceae;Novibacillus	0	0	0	0	0	0	0	0	0	0	0	0	0	0	0	0	0	0	0	0	0	0	0	0	0	0	0	0	0	0	0	0	0	0	0	0	0	0	0	0	0	0	3	0	0	0	0	0	0
Bacteria;Firmicutes;Bacilli;Bacillales;Thermoactinomycetaceae;Thermoactinomyces;Ambiguous_taxa	0	0	0	0	0	0	0	0	0	0	9	0	0	0	0	0	0	0	0	0	0	0	0	0	0	0	0	0	0	0	0	0	0	0	0	0	0	0	0	0	0	0	4	0	0	0	0	0	0
Bacteria;Firmicutes;Bacilli;Bacillales;Bacillales F ukn	0	0	0	0	0	0	0	0	0	0	0	0	0	0	0	0	0	0	0	0	0	0	0	0	0	0	0	0	0	0	0	0	0	0	0	0	0	0	0	0	0	0	0	0	0	0	0	0	0
Bacteria;Firmicutes;Bacilli;Lactobacillales;Aerococcaceae;Aerococcus	0	0	0	0	0	0	0	0	0	3	0	0	0	0	0	0	0	0	0	0	0	0	0	0	0	0	0	0	0	0	0	0	0	0	0	0	0	0	0	0	0	0	0	0	0	0	0	0	0
Bacteria;Firmicutes;Bacilli;Lactobacillales;Enterococcaceae;Enterococcus	0	0	37	19	0	5	122	3	0	1039	9	24	24	0	14	0	456	37	31	29	10	0	268	0	1355	3	223	24	28	29	321	620	33	0	1201	216	693	0	45	29	6	12	0	297	0	8	10	0	5
Bacteria;Firmicutes;Bacilli;Lactobacillales;Enterococcaceae	0	0	0	0	0	0	0	0	0	0	0	0	0	0	0	0	0	0	0	0	0	0	0	0	0	0	0	0	0	0	0	0	0	0	5	0	0	0	0	0	0	0	0	0	0	0	0	0	0
Bacteria;Firmicutes;Bacilli;Lactobacillales;Lactobacillaceae;Lactobacillus;Lactobacillus gasseri	4988	224	1921	348	477	1180	571	1108	760	404	970	5949	2649	4198	1228	211	10862	4011	3616	6001	117	6156	4617	15327	8042	1155	3444	996	168	212	1952	4056	720	6585	3658	2753	952	900	8761	9857	308	188	688	11186	162	163	806	3720	4786
Bacteria;Firmicutes;Bacilli;Lactobacillales;Lactobacillaceae;Lactobacillus	0	0	0	0	0	0	0	0	0	0	0	0	0	0	2	0	0	0	0	0	0	0	0	0	0	0	0	0	0	0	0	0	0	0	0	2	0	0	3	3	0	0	0	4	0	0	0	0	0
Bacteria;Firmicutes;Bacilli;Lactobacillales;Leuconostocaceae;Leuconostoc;uncultured bacterium	0	0	0	0	0	0	0	0	0	0	0	0	0	0	0	0	0	0	0	0	0	0	0	0	0	0	0	0	0	0	0	0	0	0	0	0	0	0	0	0	0	0	0	0	0	0	0	0	0
Bacteria;Firmicutes;Bacilli;Lactobacillales;Leuconostocaceae;Leuconostoc	0	0	0	0	0	0	0	0	0	0	0	0	5	0	0	0	0	0	0	0	0	0	0	0	0	0	0	0	0	0	0	0	0	0	0	0	0	0	0	0	0	0	0	0	0	0	0	0	0
Bacteria;Firmicutes;Bacilli;Lactobacillales;Streptococcaceae;Lactococcus	2224	1706	1242	1086	866	1683	8864	2007	1129	1607	10600	3726	838	2112	1697	879	1066	3328	869	1005	1519	3856	1443	3975	1273	1643	850	2716	1574	1365	1274	3201	8657	1534	1769	821	1825	6328	6292	2213	4454	5403	5658	1485	1294	705	1926	2943	4480
Bacteria;Firmicutes;Bacilli;Lactobacillales;Streptococcaceae;Streptococcus;Streptococcus mutans	0	0	0	0	0	0	0	0	0	0	0	0	0	0	0	0	0	0	0	0	0	0	0	0	0	0	0	0	0	0	0	0	0	0	0	0	0	0	0	0	0	0	0	0	0	0	0	3	0
Bacteria;Firmicutes;Bacilli;Lactobacillales;Streptococcaceae	0	0	0	0	0	0	0	0	0	0	0	0	0	0	0	0	0	0	0	0	0	0	0	0	0	0	0	0	0	0	0	0	0	0	0	0	0	0	0	0	0	0	0	0	0	0	0	0	0
Bacteria;Firmicutes;Clostridia;Clostridiales;Christensenellaceae;Christensenellaceae R-7 group;Blattella germanica (German cockroach)	0	0	0	0	0	0	0	0	0	0	0	0	0	0	0	0	0	0	0	0	0	0	0	0	0	0	0	0	0	0	0	0	0	0	0	0	0	0	0	0	0	0	0	0	0	0	0	0	0
Bacteria;Firmicutes;Clostridia;Clostridiales;Christensenellaceae;Christensenellaceae R-7 group;uncultured Bacillales bacterium	0	0	0	0	0	0	0	0	0	0	0	0	0	0	0	0	0	0	0	0	0	0	0	0	0	0	0	0	0	0	0	0	0	0	0	0	0	0	0	0	0	0	0	0	0	0	0	0	0
Bacteria;Firmicutes;Clostridia;Clostridiales;Christensenellaceae;Christensenellaceae R-7 group	0	0	0	0	8	9	0	0	0	0	0	31	0	27	0	0	0	0	0	0	42	45	5	11	0	15	16	6	19	0	0	9	9	39	0	0	0	0	24	0	13	0	0	0	0	13	4	31	10
Bacteria;Firmicutes;Clostridia;Clostridiales;Christensenellaceae;uncultured;uncultured bacterium	0	0	0	0	0	0	0	0	0	0	0	0	0	0	0	0	0	0	0	0	0	0	0	0	0	0	0	0	0	0	0	0	0	0	0	0	0	0	0	0	0	0	0	0	0	14	0	0	0
Bacteria;Firmicutes;Clostridia;Clostridiales;Clostridiaceae 1;Clostridium sensu stricto 13	0	0	0	0	0	0	0	0	0	0	0	0	0	0	0	0	0	0	0	0	0	0	0	0	0	0	0	0	0	0	0	0	0	0	0	0	0	0	0	0	0	0	0	0	0	0	0	0	0
Bacteria;Firmicutes;Clostridia;Clostridiales;Clostridiaceae 1;Clostridium sensu stricto 1;uncultured bacterium	0	0	0	0	0	0	0	0	0	0	0	0	0	0	0	0	0	0	0	0	0	0	0	0	0	0	0	0	0	0	0	0	0	0	0	0	0	0	0	0	0	0	0	0	0	0	0	0	0
Bacteria;Firmicutes;Clostridia;Clostridiales;Clostridiaceae 1;Clostridium sensu stricto 1	6756	7000	0	7558	270	460	17778	66	103	7980	961	3100	1226	14	26	2335	17	1222	205	319	3393	1878	45	1093	177	295	127	704	694	9353	158	5997	2887	294	142	326	5283	19982	7970	246	946	11176	4889	1203	2190	40	64	1061	478
Bacteria;Firmicutes;Clostridia;Clostridiales;Clostridiaceae 1;Clostridium sensu stricto 2;uncultured organism	0	0	0	0	0	0	0	0	0	0	0	0	0	0	0	0	0	0	0	0	0	0	0	0	0	0	0	0	0	0	0	0	0	0	0	0	0	0	0	0	0	0	0	0	0	0	0	0	0
Bacteria;Firmicutes;Clostridia;Clostridiales;Clostridiaceae 1	0	0	0	0	0	0	0	0	0	0	0	0	0	0	0	0	0	0	0	0	0	0	0	0	0	0	0	0	0	0	0	0	0	0	0	0	0	0	0	0	0	0	0	0	0	0	0	0	0
Bacteria;Firmicutes;Clostridia;Clostridiales;Clostridiales vadinBB60 group;Ambiguous_taxa;Ambiguous_taxa	0	45	6	0	0	0	0	133	23	9	0	37	0	0	29	0	0	0	0	0	434	0	0	0	0	0	25	0	0	35	0	0	0	54	0	0	88	0	0	0	0	0	0	0	48	0	64	0	0
Bacteria;Firmicutes;Clostridia;Clostridiales;Clostridiales vadinBB60 group;uncultured Clostridia bacterium;uncultured Clostridia bacterium	0	0	0	16	0	0	0	18	15	0	0	0	0	0	135	0	0	0	0	0	0	0	0	0	0	0	0	0	0	23	0	0	0	0	0	0	0	2	0	0	0	0	0	0	0	0	42	0	0
Bacteria;Firmicutes;Clostridia;Clostridiales;Clostridiales vadinBB60 group;uncultured bacterium;uncultured bacterium	33	608	848	1175	5	0	432	1275	535	101	901	1409	18	20	1490	0	0	215	4	0	532	287	2	119	0	36	182	65	2	1538	0	0	2	267	5	5	430	441	223	112	575	166	283	7	161	16	821	0	153
Bacteria;Firmicutes;Clostridia;Clostridiales;Clostridiales vadinBB60 group	0	893	140	538	0	0	0	1429	755	121	13	425	0	14	629	0	0	105	4	0	312	0	0	4	0	0	67	0	6	981	0	0	0	73	0	36	253	0	5	32	26	0	8	20	302	32	1124	0	0
Bacteria;Firmicutes;Clostridia;Clostridiales;Defluviitaleaceae;Defluviitaleaceae UCG-011;Ambiguous_taxa	13	0	4	0	0	3	60	17	14	4	14	12	8	8	6	7	0	4	0	16	11	21	0	2	5	35	76	0	3	10	0	21	37	16	3	0	27	0	7	0	7	0	13	0	0	0	32	31	0
Bacteria;Firmicutes;Clostridia;Clostridiales;Family XI;Anaerococcus;uncultured bacterium	0	0	0	0	0	0	0	0	0	0	0	0	0	0	0	0	0	0	0	0	0	0	0	0	0	0	0	0	0	0	0	0	0	0	0	0	0	0	0	0	0	0	0	0	0	0	0	0	0
Bacteria;Firmicutes;Clostridia;Clostridiales;Family XI;Anaerococcus;uncultured organism	0	0	0	0	0	0	0	0	0	0	0	7	0	0	0	0	0	0	0	0	0	0	0	0	0	0	0	0	0	0	0	0	0	0	0	0	0	5	0	0	0	0	0	0	0	0	4	0	0
Bacteria;Firmicutes;Clostridia;Clostridiales;Family XI;Anaerococcus	0	0	0	0	0	0	0	0	0	0	0	0	0	0	0	0	0	0	0	0	0	0	0	0	0	0	0	0	0	0	0	0	0	0	0	0	0	0	0	0	38	0	0	0	0	0	0	0	0
Bacteria;Firmicutes;Clostridia;Clostridiales;Family XI;Peptoniphilus;Ambiguous_taxa	0	0	0	0	0	0	0	0	0	0	0	0	0	0	0	0	0	0	0	0	0	0	0	0	0	0	0	0	0	0	0	0	0	0	0	0	0	0	0	0	0	0	0	0	0	0	0	0	0
Bacteria;Firmicutes;Clostridia;Clostridiales;Family XI;Peptoniphilus	0	0	0	0	0	0	0	0	0	0	0	0	0	0	0	0	0	0	0	0	0	0	0	0	0	0	0	0	0	0	0	0	0	0	0	0	0	0	0	0	0	0	0	0	0	0	0	0	0
Bacteria;Firmicutes;Clostridia;Clostridiales;Family XIII;Family XIII AD3011 group;uncultured bacterium	0	0	0	0	0	0	0	0	0	0	0	0	0	0	0	0	0	0	0	0	3	0	0	0	0	0	0	0	0	0	0	0	0	0	0	0	3	3	0	0	0	0	0	0	0	0	0	0	0
Bacteria;Firmicutes;Clostridia;Clostridiales;Family XIII;Family XIII AD3011 group	0	0	0	0	0	0	0	0	0	16	69	0	0	8	14	0	0	8	0	6	0	10	0	0	57	0	190	7	0	0	0	27	39	12	16	0	0	0	0	0	0	0	0	0	0	0	9	7	0
Bacteria;Firmicutes;Clostridia;Clostridiales;Family XIII;Family XIII UCG-001;uncultured bacterium	0	29	23	42	18	0	0	34	29	6	0	39	0	27	31	12	0	27	20	3	27	0	0	2	0	0	12	9	19	19	0	0	0	52	4	5	59	2	0	65	0	0	4	21	0	16	39	0	7
Bacteria;Firmicutes;Clostridia;Clostridiales;Family XIII;[Eubacterium] brachy group;uncultured bacterium	0	8	8	13	4	0	0	6	11	8	4	0	0	0	0	10	0	0	0	10	0	5	0	0	0	0	3	0	0	28	0	4	7	8	0	0	0	12	2	9	2	3	0	0	0	6	0	0	0
Bacteria;Firmicutes;Clostridia;Clostridiales;Family XIII;[Eubacterium] brachy group;uncultured organism	0	0	0	0	0	0	0	0	0	0	0	0	0	0	0	0	0	0	0	0	0	0	0	0	0	0	0	0	0	0	0	0	0	0	0	0	0	0	0	0	0	0	0	0	0	0	0	0	0
Bacteria;Firmicutes;Clostridia;Clostridiales;Family XIII;[Eubacterium] nodatum group;uncultured bacterium	0	0	0	0	0	0	0	0	0	0	0	0	0	0	0	0	0	0	0	0	0	0	0	0	0	0	0	0	0	0	0	0	0	0	0	0	0	0	0	0	0	0	0	0	0	0	0	0	0
Bacteria;Firmicutes;Clostridia;Clostridiales;Family XIII;[Eubacterium] nodatum group;uncultured organism	0	0	0	2	2	0	0	0	0	0	0	0	0	0	0	0	0	0	0	0	0	0	0	0	0	0	0	0	0	0	0	0	0	0	0	0	0	0	0	0	0	0	0	0	0	0	0	0	0
Bacteria;Firmicutes;Clostridia;Clostridiales;Family XIII;[Eubacterium] nodatum group	147	56	41	50	54	8	77	75	23	24	496	160	106	47	52	41	0	33	19	18	25	129	0	60	78	37	153	46	87	145	19	89	542	91	3	12	31	182	168	28	62	26	92	66	29	35	46	327	29
Bacteria;Firmicutes;Clostridia;Clostridiales;Family XIII	0	0	0	2	0	0	0	0	0	0	0	0	0	0	0	0	0	0	0	0	0	0	0	0	0	0	0	0	0	0	0	0	0	0	0	0	0	0	0	0	0	0	0	0	0	0	0	0	0
Bacteria;Firmicutes;Clostridia;Clostridiales;Heliobacteriaceae;Hydrogenispora;uncultured bacterium	0	0	0	0	0	0	0	0	0	0	0	0	0	0	0	0	0	0	0	0	0	0	0	0	0	0	0	0	0	0	0	0	0	0	0	0	0	2	0	0	0	0	0	0	0	0	0	0	0
Bacteria;Firmicutes;Clostridia;Clostridiales;Lachnospiraceae;A2;Ambiguous_taxa	0	0	0	0	0	0	0	0	0	0	0	0	0	0	0	0	0	0	0	0	0	0	0	0	0	0	0	0	0	0	0	0	0	0	0	0	0	0	0	0	0	0	0	0	0	0	0	0	0
Bacteria;Firmicutes;Clostridia;Clostridiales;Lachnospiraceae;A2;uncultured bacterium	0	0	0	0	0	0	0	0	503	0	0	0	0	0	0	0	0	0	0	0	0	0	0	0	0	0	0	0	0	0	0	0	0	0	0	0	0	0	0	0	0	0	0	0	0	0	284	0	0
Bacteria;Firmicutes;Clostridia;Clostridiales;Lachnospiraceae;A2	0	38	0	0	0	0	0	0	289	0	22	396	0	16	0	0	0	45	0	0	136	101	0	178	0	0	0	36	0	0	0	0	0	0	0	3	0	0	74	391	0	0	0	0	125	0	46	0	58
Bacteria;Firmicutes;Clostridia;Clostridiales;Lachnospiraceae;ASF356;uncultured Clostridiales bacterium	0	0	0	0	0	0	0	0	0	0	0	0	0	0	0	0	0	0	0	0	0	0	0	0	0	0	0	0	0	0	0	0	0	0	0	0	0	0	0	0	0	0	0	0	0	0	0	0	0
Bacteria;Firmicutes;Clostridia;Clostridiales;Lachnospiraceae;ASF356;uncultured bacterium	6	61	48	40	0	0	104	63	52	79	142	0	6	0	53	6	0	61	61	4	0	0	0	0	0	0	10	0	0	100	0	0	48	69	0	109	13	53	8	88	91	6	128	4	29	30	66	0	0
Bacteria;Firmicutes;Clostridia;Clostridiales;Lachnospiraceae;ASF356	0	0	0	0	0	0	0	0	0	0	0	0	0	0	0	0	0	0	0	0	0	10	0	0	0	0	0	0	0	0	0	0	0	0	7	0	0	0	0	0	0	0	0	0	0	0	0	0	0
Bacteria;Firmicutes;Clostridia;Clostridiales;Lachnospiraceae;Acetatifactor;Ambiguous_taxa	0	27	13	29	0	0	0	54	36	0	11	83	0	0	71	0	0	43	0	0	50	42	0	9	0	0	13	0	0	37	0	0	0	38	0	12	19	0	0	62	12	0	9	0	0	14	22	0	7
Bacteria;Firmicutes;Clostridia;Clostridiales;Lachnospiraceae;Acetatifactor;uncultured bacterium	8	183	108	122	0	0	17	267	324	25	102	302	15	16	160	3	0	326	32	0	655	0	0	32	0	13	35	0	12	64	0	0	72	107	15	122	90	72	118	123	190	62	54	14	42	31	229	0	141
Bacteria;Firmicutes;Clostridia;Clostridiales;Lachnospiraceae;Acetatifactor	0	15	0	0	0	0	0	0	0	0	0	0	0	0	20	0	0	0	0	0	25	70	0	0	0	0	0	0	0	0	0	0	0	0	0	0	0	0	0	0	0	0	15	0	0	0	24	0	0
Bacteria;Firmicutes;Clostridia;Clostridiales;Lachnospiraceae;Acetitomaculum;Firmicutes bacterium CAG_194_44_15	0	0	0	0	0	0	0	0	0	0	0	0	0	0	0	0	0	0	0	0	0	0	0	0	0	0	0	0	0	0	0	0	0	0	0	5	0	0	0	0	0	0	0	0	0	0	0	0	0
Bacteria;Firmicutes;Clostridia;Clostridiales;Lachnospiraceae;Blautia;Lachnospiraceae bacterium 609	14	380	46	170	77	17	33	20	52	144	581	105	13	129	42	102	0	1051	60	114	0	1803	7	383	59	13	324	390	65	278	13	159	985	494	55	132	128	462	112	274	537	139	250	38	184	75	40	135	265
Bacteria;Firmicutes;Clostridia;Clostridiales;Lachnospiraceae;Blautia	0	54	55	159	32	0	114	87	131	14	84	149	7	42	116	10	0	157	13	0	43	160	0	85	0	0	43	39	29	89	0	0	38	241	13	12	102	17	13	274	0	0	172	27	25	66	104	8	26
Bacteria;Firmicutes;Clostridia;Clostridiales;Lachnospiraceae;Coprococcus 3	0	0	0	0	0	0	0	0	0	0	0	0	0	0	0	0	0	0	0	0	0	0	0	0	0	0	0	0	0	0	0	0	0	0	0	0	0	0	0	0	0	0	0	0	0	0	0	0	0
Bacteria;Firmicutes;Clostridia;Clostridiales;Lachnospiraceae;Dorea	0	0	0	0	0	0	0	0	0	0	0	0	0	0	0	0	0	0	0	0	0	0	0	0	0	0	0	0	0	0	0	0	0	0	0	0	0	0	0	0	0	0	0	0	0	0	0	0	0
Bacteria;Firmicutes;Clostridia;Clostridiales;Lachnospiraceae;Eisenbergiella	0	0	16	23	0	0	8	122	152	0	11	135	0	0	13	0	0	149	0	16	123	8	0	0	0	0	0	0	0	14	0	0	0	177	3	0	0	0	18	88	0	0	9	0	23	12	21	0	0
Bacteria;Firmicutes;Clostridia;Clostridiales;Lachnospiraceae;GCA-900066575;Ambiguous_taxa	0	0	0	0	0	0	0	0	0	0	0	0	0	0	0	0	0	0	0	0	0	0	0	0	0	0	0	0	0	0	0	0	0	0	0	0	0	0	0	0	0	0	0	0	0	0	0	0	0
Bacteria;Firmicutes;Clostridia;Clostridiales;Lachnospiraceae;GCA-900066575;uncultured Clostridium sp.	0	0	0	0	0	0	0	0	0	0	0	0	0	0	0	0	0	0	0	0	0	0	0	0	0	0	0	0	0	0	0	0	0	0	0	0	0	0	0	0	0	0	0	0	0	4	0	0	0
Bacteria;Firmicutes;Clostridia;Clostridiales;Lachnospiraceae;GCA-900066575;uncultured bacterium	17	262	350	144	94	0	68	551	395	52	172	468	22	99	875	37	29	776	65	39	530	275	0	42	11	63	131	45	67	152	0	26	155	458	102	150	191	34	120	802	102	45	178	46	108	170	591	52	61
Bacteria;Firmicutes;Clostridia;Clostridiales;Lachnospiraceae;GCA-900066575	21	0	11	0	0	0	19	25	29	0	36	57	11	0	28	0	0	19	0	0	6	55	0	22	0	27	0	30	0	0	0	0	101	12	0	0	3	11	0	89	6	35	41	0	0	0	0	0	24
Bacteria;Firmicutes;Clostridia;Clostridiales;Lachnospiraceae;Lachnoclostridium;Clostridium fusiformis	12	47	28	9	16	7	19	60	15	0	44	19	11	14	61	29	23	70	12	19	172	83	9	23	44	12	24	30	27	23	20	27	77	34	33	48	32	0	0	115	14	10	42	22	27	0	51	51	45
Bacteria;Firmicutes;Clostridia;Clostridiales;Lachnospiraceae;Lachnoclostridium;[Clostridium] scindens	0	0	0	22	0	0	0	37	23	44	26	0	0	0	0	0	0	10	0	0	0	208	0	42	0	0	0	40	0	43	0	0	0	0	0	0	53	0	0	0	59	29	10	0	0	0	0	0	55
Bacteria;Firmicutes;Clostridia;Clostridiales;Lachnospiraceae;Lachnoclostridium;uncultured bacterium	0	32	6	52	0	0	73	23	115	10	11	27	0	14	49	37	0	100	15	0	58	50	0	8	0	0	11	29	5	14	0	10	0	36	23	0	12	77	68	21	18	27	27	17	12	15	43	0	12
Bacteria;Firmicutes;Clostridia;Clostridiales;Lachnospiraceae;Lachnoclostridium	0	196	89	87	11	0	22	308	259	50	119	238	0	76	218	52	0	272	44	19	209	337	0	0	0	0	38	7	55	53	0	0	66	315	15	31	69	33	38	374	18	20	54	91	52	56	167	0	29
Bacteria;Firmicutes;Clostridia;Clostridiales;Lachnospiraceae;Lachnospira	0	0	0	0	0	0	0	8	0	0	0	0	0	0	0	0	0	0	0	0	0	0	0	0	0	0	0	0	0	0	0	0	0	0	0	0	0	0	0	0	0	0	0	0	0	0	0	0	0
Bacteria;Firmicutes;Clostridia;Clostridiales;Lachnospiraceae;Lachnospiraceae FCS020 group;metagenome	0	0	0	0	0	0	0	0	0	0	0	0	0	0	0	0	0	0	0	0	0	0	0	0	0	0	0	0	0	0	0	0	0	0	0	0	0	0	0	0	0	0	0	0	0	0	0	0	0
Bacteria;Firmicutes;Clostridia;Clostridiales;Lachnospiraceae;Lachnospiraceae FCS020 group;mouse gut metagenome	0	0	0	0	0	0	0	0	0	0	0	0	0	0	0	0	0	0	0	0	0	0	0	0	0	0	0	0	0	0	0	0	0	0	0	0	0	0	0	0	0	0	0	0	0	0	0	0	0
Bacteria;Firmicutes;Clostridia;Clostridiales;Lachnospiraceae;Lachnospiraceae FCS020 group;uncultured prokaryote	0	0	0	0	0	0	0	3	0	0	0	0	0	0	0	0	0	0	0	0	0	0	0	0	0	0	0	0	0	0	0	0	0	0	0	0	0	0	0	0	0	0	0	0	0	0	0	0	0
Bacteria;Firmicutes;Clostridia;Clostridiales;Lachnospiraceae;Lachnospiraceae FCS020 group	0	20	28	23	0	0	0	51	40	15	17	18	0	6	39	0	0	20	0	6	35	19	0	11	0	10	0	5	0	11	0	0	9	18	0	6	21	16	0	29	14	0	6	0	0	4	34	0	5
Bacteria;Firmicutes;Clostridia;Clostridiales;Lachnospiraceae;Lachnospiraceae NC2004 group;uncultured bacterium	0	0	0	0	0	0	0	0	0	0	0	0	0	0	0	0	0	0	0	0	0	0	0	0	0	0	0	0	0	0	0	0	0	0	0	0	0	0	0	0	0	0	0	0	0	0	0	0	0
Bacteria;Firmicutes;Clostridia;Clostridiales;Lachnospiraceae;Lachnospiraceae NK4A136 group;Lachnospiraceae bacterium 10-1	0	0	0	0	0	0	0	821	21	26	0	2776	0	160	0	0	0	0	122	0	4919	0	13	0	0	25	0	646	0	0	0	0	0	1911	0	20	0	14	2617	27	0	206	22	0	977	0	15	0	967
Bacteria;Firmicutes;Clostridia;Clostridiales;Lachnospiraceae;Lachnospiraceae NK4A136 group;Lachnospiraceae bacterium COE1	0	0	0	0	0	0	0	0	0	0	0	0	0	0	0	0	0	0	0	0	0	0	0	0	0	0	0	0	0	0	0	0	0	0	0	0	0	0	0	0	0	0	0	0	0	0	0	0	0
Bacteria;Firmicutes;Clostridia;Clostridiales;Lachnospiraceae;Lachnospiraceae NK4A136 group;uncultured bacterium	0	25	51	77	0	0	0	68	136	0	6	66	0	0	104	3	0	13	10	0	63	14	0	0	0	0	0	0	0	39	0	0	0	49	0	15	10	0	0	93	7	0	12	10	18	0	81	0	0
Bacteria;Firmicutes;Clostridia;Clostridiales;Lachnospiraceae;Lachnospiraceae NK4A136 group	11	689	338	822	95	0	209	502	1105	39	210	754	17	168	530	26	20	579	49	0	1462	522	0	71	0	21	107	101	155	686	11	0	90	1198	0	215	218	105	139	1039	73	88	177	103	716	522	1312	8	131
Bacteria;Firmicutes;Clostridia;Clostridiales;Lachnospiraceae;Lachnospiraceae NK4B4 group;uncultured bacterium	0	0	3	0	0	0	0	0	3	0	0	16	0	0	0	0	0	0	0	0	0	0	0	0	0	0	0	0	0	0	0	0	0	8	0	0	0	0	0	0	0	0	0	0	0	0	12	0	0
Bacteria;Firmicutes;Clostridia;Clostridiales;Lachnospiraceae;Lachnospiraceae UCG-001;uncultured bacterium	0	0	0	0	0	0	0	0	65	0	0	0	0	0	0	0	0	0	0	0	0	0	0	0	0	0	0	0	0	0	0	0	0	0	0	0	0	0	0	0	0	0	0	0	0	0	0	0	0
Bacteria;Firmicutes;Clostridia;Clostridiales;Lachnospiraceae;Lachnospiraceae UCG-001	0	0	0	0	0	0	0	0	0	0	0	0	0	0	0	0	0	0	0	0	0	0	0	0	0	0	0	0	0	0	0	0	0	0	0	0	0	0	0	0	0	0	0	0	0	0	43	0	0
Bacteria;Firmicutes;Clostridia;Clostridiales;Lachnospiraceae;Lachnospiraceae UCG-004	0	0	3	0	0	0	0	0	0	0	10	5	0	0	6	0	0	14	0	0	11	10	0	0	0	0	0	0	0	11	0	0	0	0	0	0	0	0	10	0	0	6	0	0	0	7	0	0	0
Bacteria;Firmicutes;Clostridia;Clostridiales;Lachnospiraceae;Lachnospiraceae UCG-006;Clostridium sp. ASF502	0	108	53	32	49	0	0	256	23	30	0	144	3	52	69	7	4	320	18	53	76	0	0	0	0	0	39	0	12	17	25	0	0	74	28	35	36	0	0	908	14	0	0	57	10	89	25	0	0
Bacteria;Firmicutes;Clostridia;Clostridiales;Lachnospiraceae;Lachnospiraceae UCG-006;uncultured bacterium	12	189	105	210	220	8	17	10	301	0	7	119	0	81	293	80	0	93	54	20	215	44	0	0	0	12	55	6	209	191	14	13	19	238	0	0	146	8	16	56	0	0	11	0	113	94	300	0	12
Bacteria;Firmicutes;Clostridia;Clostridiales;Lachnospiraceae;Lachnospiraceae UCG-006	0	0	0	0	0	0	0	0	0	0	0	0	0	0	0	0	0	0	0	0	0	0	0	0	0	0	0	0	0	0	0	0	0	0	0	0	0	0	0	0	0	0	0	0	0	0	0	0	0
Bacteria;Firmicutes;Clostridia;Clostridiales;Lachnospiraceae;Lachnospiraceae UCG-008;uncultured bacterium	0	0	0	0	0	0	0	0	0	0	0	0	0	0	0	0	0	0	0	0	0	0	0	0	0	0	0	0	0	0	0	0	0	0	0	0	0	0	0	0	0	0	0	0	0	0	0	0	0
Bacteria;Firmicutes;Clostridia;Clostridiales;Lachnospiraceae;Lachnospiraceae UCG-010;Ambiguous_taxa	0	0	0	0	0	0	0	0	0	0	0	0	0	0	0	0	0	0	0	0	0	0	0	0	0	0	0	0	0	0	0	0	0	0	0	0	0	0	0	0	0	0	0	0	0	0	0	0	0
Bacteria;Firmicutes;Clostridia;Clostridiales;Lachnospiraceae;Lachnospiraceae UCG-010	0	0	0	0	0	0	0	0	0	0	0	0	0	0	0	0	0	0	0	0	0	0	0	0	0	0	0	0	0	0	0	0	0	0	0	0	0	0	0	0	0	0	0	0	0	0	0	0	0
Bacteria;Firmicutes;Clostridia;Clostridiales;Lachnospiraceae;Lactonifactor	0	0	0	0	0	0	0	0	0	0	0	0	0	0	0	0	0	0	0	0	0	0	0	0	21	0	26	0	0	0	0	0	0	0	0	0	0	0	0	0	0	0	0	0	0	0	0	0	0
Bacteria;Firmicutes;Clostridia;Clostridiales;Lachnospiraceae;Marvinbryantia;Ambiguous_taxa	0	40	40	37	56	0	0	52	44	0	7	154	0	63	45	18	0	60	13	21	62	5	0	0	16	0	34	0	46	54	0	0	0	69	0	0	45	0	0	109	0	0	0	0	61	41	103	0	0
Bacteria;Firmicutes;Clostridia;Clostridiales;Lachnospiraceae;Marvinbryantia;uncultured bacterium	0	0	9	0	23	0	0	24	0	0	0	50	10	27	0	0	0	24	0	0	28	0	0	0	0	0	0	0	38	20	0	0	0	29	0	0	0	0	0	34	0	8	0	0	23	0	20	0	0
Bacteria;Firmicutes;Clostridia;Clostridiales;Lachnospiraceae;Roseburia;uncultured bacterium	0	3	0	13	0	0	0	0	548	0	234	99	0	39	26	0	0	55	0	0	52	0	0	0	0	0	0	0	0	26	0	0	0	67	0	6	0	2	0	0	0	0	0	0	22	31	483	0	0
Bacteria;Firmicutes;Clostridia;Clostridiales;Lachnospiraceae;Roseburia	0	0	0	0	0	0	0	0	0	0	0	0	0	0	0	0	0	0	0	0	0	0	0	0	0	0	0	0	0	0	0	0	0	0	0	0	0	0	0	0	0	0	0	0	1348	0	6	0	0
Bacteria;Firmicutes;Clostridia;Clostridiales;Lachnospiraceae;Tyzzerella 3;uncultured rumen bacterium	0	0	0	0	0	0	0	0	0	0	0	0	0	0	0	13	0	0	0	0	0	0	0	0	0	0	0	0	0	0	0	0	0	0	0	0	0	0	0	0	0	0	0	0	0	0	0	0	0
Bacteria;Firmicutes;Clostridia;Clostridiales;Lachnospiraceae;Tyzzerella;uncultured bacterium	18	151	14	36	5	4	65	55	28	12	184	62	5	7	48	0	0	27	0	0	70	113	0	78	0	65	13	35	0	85	6	0	120	32	0	0	43	81	109	0	139	34	40	0	0	26	26	6	36
Bacteria;Firmicutes;Clostridia;Clostridiales;Lachnospiraceae;Tyzzerella;unidentified	0	0	0	0	0	0	0	0	0	0	0	0	0	0	0	0	0	0	0	0	0	0	0	0	0	0	0	0	0	3	0	0	0	0	0	0	0	0	0	0	0	0	0	0	0	0	0	0	0
Bacteria;Firmicutes;Clostridia;Clostridiales;Lachnospiraceae;Tyzzerella	0	0	0	0	0	0	0	0	0	0	0	0	0	0	0	0	0	0	0	0	0	0	0	0	0	0	0	0	0	0	0	0	0	0	0	0	0	0	0	0	0	0	0	0	0	0	0	0	0
Bacteria;Firmicutes;Clostridia;Clostridiales;Lachnospiraceae;[Eubacterium] fissicatena group;uncultured bacterium	0	0	0	0	0	21	0	0	0	0	0	408	0	1269	0	0	0	1501	0	398	180	1060	0	94	0	260	0	95	866	0	0	0	2	296	0	0	0	0	157	0	0	0	0	0	165	862	0	0	739
Bacteria;Firmicutes;Clostridia;Clostridiales;Lachnospiraceae;[Eubacterium] fissicatena group	0	0	0	0	0	0	0	0	0	0	0	0	0	0	0	0	0	0	0	0	0	0	0	0	0	0	0	0	0	0	0	0	0	0	0	0	0	0	0	0	0	0	0	0	0	0	0	0	0
Bacteria;Firmicutes;Clostridia;Clostridiales;Lachnospiraceae;[Eubacterium] oxidoreducens group;uncultured bacterium	0	0	0	0	0	0	0	0	0	0	0	0	0	0	0	0	0	0	0	0	0	0	0	0	0	0	0	0	0	0	0	0	0	0	0	0	0	0	0	0	0	0	0	0	0	0	0	0	0
Bacteria;Firmicutes;Clostridia;Clostridiales;Lachnospiraceae;[Eubacterium] ventriosum group	0	0	0	0	0	0	0	0	0	0	6	0	0	0	0	0	0	0	0	0	0	0	0	0	0	0	0	0	0	0	0	0	0	0	0	0	0	0	0	0	0	0	0	0	0	0	0	0	0
Bacteria;Firmicutes;Clostridia;Clostridiales;Lachnospiraceae;[Eubacterium] xylanophilum group;uncultured bacterium	0	0	0	0	0	0	0	0	16	0	0	0	0	0	0	0	0	0	0	0	0	0	0	0	0	0	0	0	0	0	0	0	0	0	0	0	0	0	0	0	0	0	0	0	0	0	0	0	0
Bacteria;Firmicutes;Clostridia;Clostridiales;Lachnospiraceae;[Ruminococcus] torques group;uncultured bacterium	0	0	0	0	0	0	0	0	0	0	0	0	0	0	0	0	0	11	0	0	0	0	0	0	0	19	6	0	0	0	0	0	0	173	0	0	19	0	0	0	0	0	0	0	0	0	0	931	0
Bacteria;Firmicutes;Clostridia;Clostridiales;Lachnospiraceae;[Ruminococcus] torques group	0	0	0	0	0	0	0	0	0	0	0	0	0	0	0	0	0	0	0	0	0	0	5	0	0	0	0	0	0	0	0	0	0	0	0	0	0	0	0	0	0	0	0	0	0	0	0	0	0
Bacteria;Firmicutes;Clostridia;Clostridiales;Lachnospiraceae;uncultured;Clostridiales bacterium CIEAF 016	0	38	22	31	0	0	0	22	76	15	0	41	0	27	60	10	0	64	14	10	13	10	0	6	0	0	0	0	37	16	0	0	0	42	0	0	20	7	7	71	0	0	0	17	0	0	38	0	0
Bacteria;Firmicutes;Clostridia;Clostridiales;Lachnospiraceae;uncultured;Clostridium sp. Clone-33	0	0	0	0	0	0	0	0	0	0	0	0	0	0	0	0	0	0	0	0	0	0	0	45	0	0	0	0	0	0	0	0	0	0	0	0	0	0	0	56	0	0	0	0	0	0	31	21	0
Bacteria;Firmicutes;Clostridia;Clostridiales;Lachnospiraceae;uncultured;Clostridium sp. Clone-47	0	0	0	0	0	0	0	0	16	0	0	0	0	0	0	0	0	0	0	0	0	0	0	0	0	0	0	0	0	0	0	0	0	0	0	0	0	0	0	0	0	0	0	0	0	0	0	0	0
Bacteria;Firmicutes;Clostridia;Clostridiales;Lachnospiraceae;uncultured;Clostridium sp. Culture Jar-19	0	16	22	27	0	0	0	44	44	7	0	14	0	6	62	0	0	0	0	0	31	0	0	0	0	0	8	0	0	27	0	0	0	24	0	10	9	2	0	0	0	0	0	0	0	7	66	0	0
Bacteria;Firmicutes;Clostridia;Clostridiales;Lachnospiraceae;uncultured;Clostridium sp. Culture-27	0	0	0	0	0	0	0	20	20	0	0	11	0	0	6	0	0	0	0	0	0	0	0	0	0	0	20	0	0	0	0	0	0	17	0	0	0	0	0	0	0	0	0	0	0	0	27	0	0
Bacteria;Firmicutes;Clostridia;Clostridiales;Lachnospiraceae;uncultured;Clostridium sp. Culture-54	0	114	35	83	3	0	60	140	17	22	7	88	0	49	101	17	0	53	17	12	140	38	0	4	0	19	28	9	0	43	0	0	56	143	9	15	116	39	47	89	0	32	29	8	55	46	35	10	10
Bacteria;Firmicutes;Clostridia;Clostridiales;Lachnospiraceae;uncultured;uncultured bacterium	0	302	317	377	38	0	123	547	677	37	209	432	11	81	597	0	5	513	51	0	812	420	0	102	0	39	48	61	26	217	11	0	96	535	0	108	70	55	81	1059	182	57	141	3	119	84	513	6	123
Bacteria;Firmicutes;Clostridia;Clostridiales;Lachnospiraceae;uncultured	0	82	31	368	22	0	14	262	764	56	376	188	4	13	216	3	0	149	6	0	208	129	0	16	0	6	14	12	23	116	0	0	0	215	0	26	0	110	33	181	0	27	35	10	0	33	398	0	24
Bacteria;Firmicutes;Clostridia;Clostridiales;Lachnospiraceae	215	1743	1058	1478	212	115	605	1970	2480	274	821	3037	89	428	2470	244	104	1296	174	123	3953	2097	101	487	235	602	518	955	440	1510	135	489	493	3032	214	998	1426	334	926	2387	858	251	982	308	1465	806	2468	462	248
Bacteria;Firmicutes;Clostridia;Clostridiales;Peptococcaceae;Pelotomaculum	0	0	0	0	0	0	0	0	0	0	5	0	0	0	0	0	0	0	0	0	0	0	0	0	0	0	0	0	0	0	0	0	0	0	0	0	0	0	0	0	0	0	0	0	0	0	0	0	0
Bacteria;Firmicutes;Clostridia;Clostridiales;Peptococcaceae;uncultured;uncultured bacterium	3	40	19	43	5	0	25	26	43	21	53	20	0	9	51	3	0	52	0	7	45	51	0	11	0	14	11	9	12	47	0	4	49	18	0	42	82	23	29	67	19	34	31	17	16	13	15	0	25
Bacteria;Firmicutes;Clostridia;Clostridiales;Peptococcaceae;uncultured	0	0	0	0	0	0	0	0	0	0	0	0	0	4	0	0	0	0	0	0	0	0	0	0	0	0	0	0	0	0	0	0	0	0	0	0	0	0	0	0	0	0	0	0	0	0	0	0	0
Bacteria;Firmicutes;Clostridia;Clostridiales;Peptostreptococcaceae;Paeniclostridium	0	0	0	0	0	0	0	0	0	0	0	0	0	0	0	0	0	0	0	0	0	0	0	0	912	38	0	0	0	0	0	0	0	0	0	0	0	0	0	0	0	0	0	0	0	0	0	283	0
Bacteria;Firmicutes;Clostridia;Clostridiales;Peptostreptococcaceae;Paraclostridium	0	0	0	0	0	0	0	0	0	0	0	0	0	0	0	0	0	0	0	0	0	0	0	0	0	0	0	0	0	0	0	0	0	0	0	96	0	0	0	0	0	0	0	0	0	0	0	0	0
Bacteria;Firmicutes;Clostridia;Clostridiales;Peptostreptococcaceae;Romboutsia	342	1455	157	650	253	205	2769	215	61	10086	3192	359	1335	1172	722	971	2493	295	600	1838	360	368	3235	86	2133	301	1980	157	399	134	5765	2130	7817	555	4128	5371	11308	2313	1014	961	2011	1831	3984	3722	15	159	362	284	249
Bacteria;Firmicutes;Clostridia;Clostridiales;Peptostreptococcaceae;Terrisporobacter	0	0	0	0	0	0	0	0	0	0	0	0	0	0	0	0	0	0	0	0	0	0	0	0	0	0	0	0	212	0	0	0	185	0	55	0	0	0	0	0	0	0	0	0	0	0	0	0	0
Bacteria;Firmicutes;Clostridia;Clostridiales;Peptostreptococcaceae	0	3	0	0	0	0	11	0	0	9	0	0	0	0	0	0	0	2	0	3	0	0	0	0	0	0	0	2	0	0	0	0	0	0	0	0	9	0	0	0	0	0	0	9	0	0	0	0	0
Bacteria;Firmicutes;Clostridia;Clostridiales;Ruminococcaceae;Anaerotruncus;uncultured bacterium	0	16	0	11	0	0	14	14	54	6	21	8	0	2	24	0	0	22	0	0	0	33	0	15	0	97	0	4	9	0	0	6	15	14	0	14	0	6	11	166	5	0	0	0	0	7	19	7	8
Bacteria;Firmicutes;Clostridia;Clostridiales;Ruminococcaceae;Anaerotruncus	0	0	0	0	0	0	0	0	0	0	0	0	0	0	0	0	0	0	0	0	0	0	0	0	0	0	0	0	0	0	0	0	0	0	0	0	0	0	0	0	0	0	0	0	0	0	0	0	0
Bacteria;Firmicutes;Clostridia;Clostridiales;Ruminococcaceae;Butyricicoccus;uncultured bacterium	0	0	0	0	0	0	0	0	0	0	3	0	0	0	5	0	0	0	0	0	9	0	0	0	0	0	0	0	0	0	0	0	0	0	0	0	0	0	0	0	0	0	0	0	0	0	0	0	0
Bacteria;Firmicutes;Clostridia;Clostridiales;Ruminococcaceae;Butyricicoccus	0	10	0	0	0	0	0	0	0	0	0	0	0	2	0	0	0	0	0	0	0	0	0	0	0	0	0	0	0	0	0	0	0	0	0	0	0	0	0	0	0	0	0	0	0	0	0	0	0
Bacteria;Firmicutes;Clostridia;Clostridiales;Ruminococcaceae;Candidatus Soleaferrea	0	0	0	0	0	0	0	0	0	0	0	0	0	0	0	0	0	0	0	0	0	0	0	0	0	0	0	0	0	0	0	0	0	0	0	0	0	0	0	0	0	0	0	0	0	0	0	0	0
Bacteria;Firmicutes;Clostridia;Clostridiales;Ruminococcaceae;Faecalibacterium;uncultured bacterium	0	0	0	0	0	0	0	0	0	0	0	0	0	0	0	0	0	0	0	0	0	0	0	0	0	0	0	0	0	0	0	0	0	0	0	0	0	0	0	0	0	0	0	0	0	0	0	0	0
Bacteria;Firmicutes;Clostridia;Clostridiales;Ruminococcaceae;Flavonifractor;uncultured bacterium	0	0	0	0	7	0	0	0	0	0	0	0	0	0	0	0	0	0	0	0	0	0	0	0	0	0	0	0	0	0	0	0	0	0	0	0	0	0	0	0	0	0	0	0	0	0	0	0	0
Bacteria;Firmicutes;Clostridia;Clostridiales;Ruminococcaceae;Flavonifractor	0	0	0	0	0	0	0	0	0	0	0	0	0	0	0	0	0	0	0	0	0	0	0	0	0	0	0	0	0	0	0	0	0	0	0	0	0	0	0	0	0	0	0	0	0	0	0	0	0
Bacteria;Firmicutes;Clostridia;Clostridiales;Ruminococcaceae;GCA-900066225	17	8	7	0	4	0	9	0	3	18	21	0	0	11	0	0	0	13	0	0	0	54	0	0	0	0	0	10	0	16	0	0	0	17	0	8	6	7	4	57	0	0	7	3	0	0	3	0	7
Bacteria;Firmicutes;Clostridia;Clostridiales;Ruminococcaceae;Harryflintia;uncultured bacterium	0	0	0	0	0	0	0	0	0	0	4	0	0	0	4	0	0	0	0	0	0	8	0	0	0	0	0	0	0	0	0	0	0	0	0	0	0	0	0	8	0	0	0	0	0	0	0	0	0
Bacteria;Firmicutes;Clostridia;Clostridiales;Ruminococcaceae;Harryflintia	0	0	3	0	0	0	0	0	0	0	0	0	0	0	0	0	0	0	0	0	0	0	0	0	0	0	0	0	0	0	0	0	0	0	0	0	0	0	0	0	0	0	0	0	0	0	0	0	0
Bacteria;Firmicutes;Clostridia;Clostridiales;Ruminococcaceae;Intestinimonas;Ambiguous_taxa	0	97	90	74	13	0	90	231	98	0	209	26	0	13	144	37	0	116	18	34	118	80	0	29	0	22	53	29	0	123	0	0	112	85	30	87	129	145	0	140	177	24	161	0	27	25	104	24	0
Bacteria;Firmicutes;Clostridia;Clostridiales;Ruminococcaceae;Intestinimonas;uncultured Ruminococcaceae bacterium	0	13	10	20	9	0	0	5	11	0	0	14	0	13	19	6	0	11	0	12	6	0	0	0	0	0	6	0	7	7	0	0	0	14	0	0	23	0	0	16	4	0	0	7	9	0	0	0	0
Bacteria;Firmicutes;Clostridia;Clostridiales;Ruminococcaceae;Intestinimonas;uncultured bacterium	21	125	74	84	27	0	33	185	128	20	202	84	0	37	172	0	5	87	33	0	101	106	0	22	14	22	57	19	0	89	0	19	95	111	0	170	65	40	48	107	153	23	108	19	43	59	138	0	35
Bacteria;Firmicutes;Clostridia;Clostridiales;Ruminococcaceae;Intestinimonas	0	9	0	0	0	0	0	0	0	0	0	0	0	0	0	0	0	0	0	0	0	0	0	0	0	0	0	0	0	7	0	0	0	0	0	0	0	0	0	0	0	0	0	0	0	0	0	0	0
Bacteria;Firmicutes;Clostridia;Clostridiales;Ruminococcaceae;Oscillibacter;uncultured bacterium	6	235	43	99	0	0	184	254	52	172	145	68	21	24	124	0	10	38	32	22	68	52	0	0	4	45	47	33	0	172	4	16	82	24	34	127	279	102	91	80	222	93	83	42	36	25	248	10	20
Bacteria;Firmicutes;Clostridia;Clostridiales;Ruminococcaceae;Oscillibacter;unidentified	10	80	86	66	21	0	39	71	83	34	102	50	0	12	91	7	0	84	0	5	89	70	0	17	3	57	55	32	31	94	15	0	27	40	0	58	55	59	20	125	20	22	76	27	16	41	77	14	0
Bacteria;Firmicutes;Clostridia;Clostridiales;Ruminococcaceae;Oscillibacter	10	14	0	0	0	0	0	11	27	0	46	28	0	0	0	0	0	45	0	0	17	32	0	0	0	19	0	0	0	0	0	0	50	16	0	0	6	21	5	44	62	9	8	0	0	0	23	0	0
Bacteria;Firmicutes;Clostridia;Clostridiales;Ruminococcaceae;Oscillospira;uncultured bacterium	0	0	0	0	0	0	0	0	0	0	0	0	0	0	0	0	0	0	0	0	0	0	0	0	0	0	0	0	0	0	0	0	0	0	0	0	0	0	0	0	0	0	0	0	0	0	0	0	0
Bacteria;Firmicutes;Clostridia;Clostridiales;Ruminococcaceae;Pseudobacteroides;uncultured bacterium	0	0	0	0	0	0	0	0	0	0	0	0	0	0	0	0	0	0	0	0	0	0	0	0	0	0	0	0	0	0	0	0	0	0	0	0	0	2	0	0	0	0	0	0	0	0	0	0	0
Bacteria;Firmicutes;Clostridia;Clostridiales;Ruminococcaceae;Ruminiclostridium 5;Ambiguous_taxa	0	0	0	28	0	0	0	15	32	0	0	8	0	0	15	0	0	0	0	0	0	0	0	0	0	0	0	0	0	0	0	0	0	0	0	0	0	0	0	0	0	0	0	0	0	0	4	0	0
Bacteria;Firmicutes;Clostridia;Clostridiales;Ruminococcaceae;Ruminiclostridium 5;Clostridium sp. Culture Jar-44	0	0	0	0	0	0	0	0	2	0	0	0	0	0	0	0	0	0	0	0	0	0	0	0	0	0	0	0	0	0	0	0	0	0	0	0	0	0	0	0	0	0	0	0	0	0	0	0	0
Bacteria;Firmicutes;Clostridia;Clostridiales;Ruminococcaceae;Ruminiclostridium 5;uncultured bacterium	0	0	0	0	14	0	0	13	59	0	0	57	0	30	13	0	0	13	0	0	77	7	0	0	0	0	10	0	8	26	0	0	0	39	0	0	17	0	0	45	0	0	0	0	0	13	0	0	11
Bacteria;Firmicutes;Clostridia;Clostridiales;Ruminococcaceae;Ruminiclostridium 5	39	113	111	125	9	6	136	172	88	114	241	115	5	65	152	33	6	89	16	44	120	218	0	53	5	94	61	98	20	150	5	9	191	178	17	39	188	109	133	187	226	68	89	39	16	36	138	42	67
Bacteria;Firmicutes;Clostridia;Clostridiales;Ruminococcaceae;Ruminiclostridium 6;uncultured bacterium	0	27	0	0	0	0	0	8	0	0	0	0	0	10	53	0	0	0	0	0	82	0	0	0	0	0	2	0	0	0	0	0	0	0	0	0	0	0	0	0	0	0	0	0	0	0	48	0	0
Bacteria;Firmicutes;Clostridia;Clostridiales;Ruminococcaceae;Ruminiclostridium 6	0	0	0	0	0	0	0	0	0	0	0	0	0	0	0	0	0	0	0	0	0	0	0	0	0	0	0	0	0	12	0	0	0	0	0	0	0	0	0	0	0	0	0	0	0	0	0	0	0
Bacteria;Firmicutes;Clostridia;Clostridiales;Ruminococcaceae;Ruminiclostridium 9;uncultured Clostridiales bacterium	0	0	0	0	0	0	0	0	0	0	0	0	0	0	4	0	0	0	0	0	0	0	0	0	0	0	0	0	0	0	0	0	0	0	0	0	0	0	0	0	0	0	0	0	0	0	0	0	0
Bacteria;Firmicutes;Clostridia;Clostridiales;Ruminococcaceae;Ruminiclostridium 9;uncultured bacterium	0	24	0	0	0	0	0	0	65	0	0	0	0	0	0	0	0	56	0	0	0	42	0	0	0	0	0	0	0	31	0	0	0	0	0	0	41	0	0	53	82	17	0	0	0	0	27	0	17
Bacteria;Firmicutes;Clostridia;Clostridiales;Ruminococcaceae;Ruminiclostridium 9	22	476	184	366	45	0	172	479	260	262	530	318	26	83	384	45	20	176	76	57	432	248	0	56	29	129	147	67	98	405	27	49	178	249	74	150	280	168	151	343	275	128	226	52	98	89	393	22	54
Bacteria;Firmicutes;Clostridia;Clostridiales;Ruminococcaceae;Ruminiclostridium;uncultured bacterium	25	258	216	235	53	7	135	499	718	99	801	460	0	109	298	26	5	444	55	34	229	404	0	50	14	114	227	137	66	292	5	21	244	404	87	370	370	139	124	240	146	54	225	40	128	129	450	77	71
Bacteria;Firmicutes;Clostridia;Clostridiales;Ruminococcaceae;Ruminococcaceae NK4A214 group;uncultured bacterium	0	13	5	22	11	0	11	8	7	0	6	23	0	10	11	4	0	28	9	0	41	13	0	0	0	0	0	9	7	12	0	0	16	37	0	0	22	5	0	19	18	4	13	3	31	29	25	0	8
Bacteria;Firmicutes;Clostridia;Clostridiales;Ruminococcaceae;Ruminococcaceae NK4A214 group	0	0	0	0	0	0	0	0	0	0	0	0	0	0	0	0	0	0	0	0	0	0	0	0	0	0	0	0	0	0	0	0	0	0	0	0	0	0	0	0	0	0	0	0	0	0	0	0	0
Bacteria;Firmicutes;Clostridia;Clostridiales;Ruminococcaceae;Ruminococcaceae UCG-005;Ambiguous_taxa	0	0	0	0	0	0	0	0	0	0	0	0	0	0	0	0	0	0	0	0	0	0	0	0	0	0	0	0	0	0	0	0	0	0	0	0	0	0	0	0	0	10	0	0	0	0	0	0	0
Bacteria;Firmicutes;Clostridia;Clostridiales;Ruminococcaceae;Ruminococcaceae UCG-005	0	0	0	0	0	0	0	0	12	0	0	0	0	0	0	0	0	147	0	0	34	0	0	0	0	0	0	0	34	0	0	0	0	51	0	0	0	0	0	0	0	0	0	0	211	0	0	0	0
Bacteria;Firmicutes;Clostridia;Clostridiales;Ruminococcaceae;Ruminococcaceae UCG-009;Ambiguous_taxa	16	30	36	17	0	0	31	33	0	13	32	11	0	0	38	0	0	6	0	0	0	0	0	9	0	23	13	0	6	30	0	0	10	22	0	9	42	20	17	0	7	5	12	0	9	0	40	0	10
Bacteria;Firmicutes;Clostridia;Clostridiales;Ruminococcaceae;Ruminococcaceae UCG-010;uncultured organism	0	27	7	18	3	0	20	14	15	0	26	38	0	31	23	2	0	31	3	10	68	45	0	0	0	0	15	27	5	28	0	0	6	57	0	0	14	22	47	14	11	14	22	6	17	13	22	0	9
Bacteria;Firmicutes;Clostridia;Clostridiales;Ruminococcaceae;Ruminococcaceae UCG-013;uncultured bacterium	0	0	0	0	0	0	0	0	0	0	0	0	0	0	0	0	0	0	0	0	0	0	0	0	0	0	0	0	0	0	0	0	0	0	0	0	0	0	0	0	0	0	0	0	0	0	0	0	0
Bacteria;Firmicutes;Clostridia;Clostridiales;Ruminococcaceae;Ruminococcaceae UCG-013;uncultured rumen bacterium	0	14	8	10	0	0	6	56	23	0	6	0	0	0	120	0	0	0	0	0	0	12	0	0	0	0	0	5	0	4	0	0	0	47	0	0	0	3	11	66	0	4	0	0	0	0	4	0	0
Bacteria;Firmicutes;Clostridia;Clostridiales;Ruminococcaceae;Ruminococcaceae UCG-013	0	0	0	0	0	0	0	23	0	0	0	0	0	12	46	0	0	0	0	0	0	0	0	0	0	0	0	0	0	0	0	0	0	0	0	0	0	0	0	0	0	0	10	0	0	0	0	0	0
Bacteria;Firmicutes;Clostridia;Clostridiales;Ruminococcaceae;Ruminococcaceae UCG-014;Ambiguous_taxa	0	0	0	0	0	0	0	0	0	0	45	0	0	0	0	0	0	0	0	0	0	0	0	0	0	0	0	0	0	0	0	0	0	0	0	0	0	0	0	0	0	0	0	0	0	0	45	0	0
Bacteria;Firmicutes;Clostridia;Clostridiales;Ruminococcaceae;Ruminococcaceae UCG-014;uncultured bacterium	0	9	50	36	0	0	0	0	75	0	43	0	0	22	31	0	0	0	13	0	0	21	0	8	0	5	17	12	0	77	0	10	25	24	0	0	0	21	0	0	27	0	11	10	0	0	94	0	2
Bacteria;Firmicutes;Clostridia;Clostridiales;Ruminococcaceae;Ruminococcaceae UCG-014;uncultured rumen bacterium 5C0d-12	0	0	0	0	0	0	0	0	0	0	0	0	0	0	0	0	0	0	0	0	0	0	0	0	0	0	0	0	0	0	0	0	0	0	0	0	0	0	0	0	0	0	0	0	0	0	0	0	0
Bacteria;Firmicutes;Clostridia;Clostridiales;Ruminococcaceae;Ruminococcaceae UCG-014	0	14	64	31	0	0	33	147	532	62	87	57	0	112	90	16	0	79	375	0	32	22	6	0	0	0	63	9	16	101	0	0	0	519	3	23	95	0	13	19	86	0	0	0	18	46	132	0	0
Bacteria;Firmicutes;Clostridia;Clostridiales;Ruminococcaceae;Ruminococcus 1;mouse gut metagenome	0	0	0	0	0	0	0	0	0	0	0	0	0	0	0	0	0	3	0	0	0	0	0	0	0	0	0	0	0	0	0	0	0	0	0	0	0	0	0	0	0	0	0	0	0	0	0	0	0
Bacteria;Firmicutes;Clostridia;Clostridiales;Ruminococcaceae;Ruminococcus 1	0	0	86	0	0	0	0	0	0	0	0	0	0	0	0	0	0	0	0	0	0	0	0	0	0	0	0	0	0	0	0	0	0	0	0	0	0	0	0	0	0	0	0	0	0	0	0	0	0
Bacteria;Firmicutes;Clostridia;Clostridiales;Ruminococcaceae;UBA1819;uncultured organism	0	0	0	0	0	0	0	0	0	0	0	0	0	0	0	0	0	0	0	0	0	0	0	0	70	0	0	0	0	0	0	0	0	0	0	0	13	0	0	0	0	0	0	0	0	0	0	0	0
Bacteria;Firmicutes;Clostridia;Clostridiales;Ruminococcaceae;UBA1819	0	16	0	6	7	0	0	0	0	9	0	0	124	10	0	5	17	0	6	0	7	4	43	8	233	335	0	0	56	0	47	438	2	13	0	0	0	0	8	11	0	0	0	0	6	25	0	241	0
Bacteria;Firmicutes;Clostridia;Clostridiales;Ruminococcaceae;[Eubacterium] coprostanoligenes group;uncultured bacterium	0	0	0	0	0	0	0	0	0	0	0	0	0	0	0	0	0	0	0	0	0	0	0	0	0	0	0	0	0	0	0	0	1226	0	0	0	0	0	0	0	5	0	0	0	0	4	0	0	0
Bacteria;Firmicutes;Clostridia;Clostridiales;Ruminococcaceae;[Eubacterium] coprostanoligenes group	0	338	58	320	32	5	193	95	235	0	128	0	0	218	134	0	0	0	3	0	491	0	0	0	0	0	0	253	198	397	0	0	0	512	0	0	0	0	53	96	0	104	0	29	289	298	117	0	0
Bacteria;Firmicutes;Clostridia;Clostridiales;Ruminococcaceae;uncultured;Clostridium sp. Culture-1	29	468	412	205	63	14	220	831	543	190	181	576	20	210	413	25	0	718	124	32	659	43	0	0	19	62	206	77	39	224	0	36	72	547	75	438	488	123	52	679	89	100	48	109	129	52	598	11	0
Bacteria;Firmicutes;Clostridia;Clostridiales;Ruminococcaceae;uncultured;uncultured Firmicutes bacterium	0	0	0	0	0	0	0	0	0	0	0	0	0	0	0	0	0	0	0	0	0	0	0	0	0	0	0	0	0	0	0	0	0	0	0	0	0	0	0	0	0	0	0	0	0	0	0	0	0
Bacteria;Firmicutes;Clostridia;Clostridiales;Ruminococcaceae;uncultured;uncultured bacterium	0	169	163	257	71	0	3	349	183	20	0	309	12	149	229	40	0	285	65	36	362	0	0	0	11	0	116	0	98	161	3	0	0	315	24	9	252	0	10	333	0	2	0	75	141	156	216	0	0
Bacteria;Firmicutes;Clostridia;Clostridiales;Ruminococcaceae;uncultured;unidentified	0	0	0	0	0	0	0	0	0	0	0	0	0	0	0	0	0	0	0	0	0	0	0	0	0	0	0	0	0	0	0	0	0	0	0	0	0	0	0	0	0	0	0	0	0	0	0	0	0
Bacteria;Firmicutes;Clostridia;Clostridiales;Ruminococcaceae;uncultured	0	553	122	581	8	4	17	234	419	42	47	257	0	73	832	25	0	0	31	55	414	0	0	0	0	13	96	17	75	617	7	4	37	89	40	23	255	0	24	65	41	51	74	42	291	66	92	0	0
Bacteria;Firmicutes;Clostridia;Clostridiales;Ruminococcaceae	46	245	279	325	60	0	185	540	560	116	264	482	0	122	551	13	0	331	43	24	515	339	0	10	0	70	101	61	36	326	5	26	482	485	78	289	196	77	148	435	109	26	167	25	130	136	583	57	112
Bacteria;Firmicutes;Clostridia;Clostridiales;Clostridiales F ukn	0	0	0	0	0	0	0	0	0	0	0	0	0	0	0	0	0	0	0	0	2	0	0	0	0	0	0	2	0	0	0	0	0	0	0	0	24	0	5	0	0	0	0	0	0	0	3	0	0
Bacteria;Firmicutes;Erysipelotrichia;Erysipelotrichales;Erysipelotrichaceae;Allobaculum;uncultured bacterium	0	0	0	0	0	0	0	0	0	0	0	0	0	0	0	0	0	0	0	0	0	0	0	0	0	0	0	0	0	0	0	0	0	0	0	0	0	0	0	0	0	0	0	0	0	0	0	0	0
Bacteria;Firmicutes;Erysipelotrichia;Erysipelotrichales;Erysipelotrichaceae;Dubosiella;Dubosiella newyorkensis	58964	2025	10707	438	38891	42409	9225	88	924	175	13213	3627	32950	31762	268	55758	9101	22558	37416	52244	16495	38987	66759	22573	17172	58977	10584	54594	49368	1870	35507	51927	24164	15686	15777	20756	2283	6330	9571	292	26045	27518	19977	17893	19889	33833	4093	34018	25555
Bacteria;Firmicutes;Erysipelotrichia;Erysipelotrichales;Erysipelotrichaceae;Erysipelatoclostridium;Ambiguous_taxa	780	2360	685	1368	830	254	872	900	391	2271	833	111	463	608	807	561	3579	642	516	350	159	172	646	263	897	651	742	127	696	1959	573	1824	1265	244	534	727	1449	572	432	1314	855	231	544	879	298	393	397	1085	98
Bacteria;Firmicutes;Erysipelotrichia;Erysipelotrichales;Erysipelotrichaceae;Erysipelatoclostridium;gut metagenome	0	0	0	0	0	0	0	0	0	0	0	0	0	0	0	0	0	0	0	0	0	0	0	0	0	0	0	0	0	3	0	0	0	0	0	0	0	0	0	0	0	0	0	0	0	0	0	0	0
Bacteria;Firmicutes;Erysipelotrichia;Erysipelotrichales;Erysipelotrichaceae;Erysipelatoclostridium;uncultured bacterium	0	0	0	0	0	0	0	0	0	0	0	0	0	0	0	0	0	0	0	0	0	0	0	0	0	0	0	0	0	0	0	0	0	0	0	0	0	0	0	0	0	0	0	0	0	0	0	0	0
Bacteria;Firmicutes;Erysipelotrichia;Erysipelotrichales;Erysipelotrichaceae;Erysipelatoclostridium	0	0	0	0	0	0	0	0	0	0	0	0	0	0	0	0	0	0	0	0	0	0	0	0	0	0	3	0	5	0	0	0	0	0	0	349	0	0	0	0	0	0	0	0	0	0	0	0	0
Bacteria;Firmicutes;Erysipelotrichia;Erysipelotrichales;Erysipelotrichaceae;Faecalibaculum;uncultured bacterium	5	0	0	0	0	0	0	0	0	0	0	0	2	0	0	0	0	0	0	0	0	7	14	0	0	0	0	7	0	0	0	0	0	0	0	0	0	0	0	0	0	0	0	0	0	0	0	0	0
Bacteria;Firmicutes;Erysipelotrichia;Erysipelotrichales;Erysipelotrichaceae;Turicibacter;Turicibacter sp. LA61	0	0	0	0	8	0	0	0	0	0	0	0	0	0	0	0	0	0	0	0	0	0	0	0	0	0	0	0	0	0	0	0	0	0	0	0	6	0	0	0	0	0	0	0	0	0	0	0	0
Bacteria;Firmicutes;Erysipelotrichia;Erysipelotrichales;Erysipelotrichaceae;Turicibacter;uncultured bacterium	0	0	0	0	0	0	58	0	0	0	0	0	0	0	0	0	0	0	0	0	0	0	0	0	0	0	0	0	0	0	0	0	0	0	0	0	0	0	0	0	0	0	0	0	0	0	0	0	0
Bacteria;Firmicutes;Erysipelotrichia;Erysipelotrichales;Erysipelotrichaceae;Turicibacter	716	2754	1763	3902	63	184	973	3697	1418	786	233	4241	156	705	1507	33	133	502	24	80	1288	168	9	0	201	13	477	219	0	4211	457	6	47	603	271	2082	1741	597	4601	3038	67	16	10	284	7	8	1639	0	55
Bacteria;Firmicutes;Erysipelotrichia;Erysipelotrichales;Erysipelotrichaceae;uncultured bacterium;uncultured bacterium	5	8	19	8	4	5	18	29	90	17	0	30	0	26	11	12	0	17	15	14	0	0	30	0	35	0	25	2	5	27	38	30	20	35	34	23	19	8	0	17	0	0	8	7	8	31	12	8	3
Bacteria;Firmicutes;Erysipelotrichia;Erysipelotrichales;Erysipelotrichaceae;uncultured;uncultured bacterium	0	0	0	0	0	6	10	0	0	0	11	0	0	0	0	0	0	0	0	0	0	0	31	0	0	0	0	0	0	0	0	0	192	0	0	0	0	0	0	0	0	0	0	0	0	0	0	0	0
Bacteria;Firmicutes;Erysipelotrichia;Erysipelotrichales;Erysipelotrichaceae	14	9	18	0	26	0	42	17	13	73	44	0	11	38	10	24	0	45	19	12	0	8	0	0	54	26	88	0	16	22	23	69	56	0	0	0	52	26	0	30	35	15	24	24	0	14	9	0	0
Bacteria;Firmicutes;Firmicutes C ukn	0	0	0	4	0	0	0	0	3	0	0	0	0	0	0	0	0	0	2	0	0	0	0	0	0	0	0	0	2	0	0	3	0	0	0	0	9	0	0	2	0	0	0	0	0	0	0	2	0
Bacteria;Proteobacteria;Alphaproteobacteria;Acetobacterales;Acetobacteraceae	0	0	0	0	0	0	0	0	0	0	0	0	0	0	0	0	0	0	0	0	0	0	0	0	0	0	0	0	0	0	0	0	0	0	0	0	0	0	0	0	0	0	0	0	0	0	0	0	0
Bacteria;Proteobacteria;Alphaproteobacteria;Caulobacterales;Caulobacteraceae;Brevundimonas;Brevundimonas diminuta	0	0	0	0	0	0	0	0	0	0	0	0	0	0	0	0	0	0	0	0	0	0	0	0	0	0	0	0	0	0	0	0	0	0	0	0	0	0	0	0	0	0	0	0	0	0	0	0	0
Bacteria;Proteobacteria;Alphaproteobacteria;Caulobacterales;Caulobacteraceae;Brevundimonas	0	0	0	0	0	0	0	0	0	0	0	0	0	0	0	0	0	0	0	0	0	0	0	0	0	0	0	0	0	0	0	0	0	0	0	0	0	0	0	0	0	0	0	0	0	0	0	0	0
Bacteria;Proteobacteria;Alphaproteobacteria;Caulobacterales;Caulobacteraceae;Phenylobacterium	0	0	0	0	0	0	0	0	5	0	0	0	0	0	0	0	0	0	0	0	0	0	0	0	0	0	0	0	0	0	0	0	0	0	0	0	0	0	0	0	0	0	0	0	0	0	0	0	0
Bacteria;Proteobacteria;Alphaproteobacteria;Rhizobiales;Beijerinckiaceae;Methylobacterium	0	0	0	0	0	2	0	0	0	0	2	0	0	0	4	0	0	0	0	0	0	0	0	0	0	0	0	0	0	2	0	0	0	0	0	0	0	0	0	0	0	0	0	0	0	0	2	0	0
Bacteria;Proteobacteria;Alphaproteobacteria;Rhizobiales;Rhizobiaceae;Allorhizobium-Neorhizobium-Pararhizobium-Rhizobium;	0	0	0	0	0	0	0	0	0	0	0	0	0	0	0	0	0	0	0	0	0	0	0	0	0	0	0	0	0	0	0	0	0	0	0	0	0	0	0	0	0	0	0	0	0	0	0	0	0
Bacteria;Proteobacteria;Alphaproteobacteria;Rhizobiales;Xanthobacteraceae;Bradyrhizobium	0	0	0	0	0	0	0	0	0	0	0	0	0	0	0	0	0	0	0	0	0	0	0	0	0	0	0	0	0	0	0	0	0	0	0	0	0	0	0	0	0	0	0	0	0	0	0	0	0
Bacteria;Proteobacteria;Alphaproteobacteria;Rhodobacterales;Rhodobacteraceae;Paracoccus	0	0	0	0	0	0	0	0	0	0	0	0	0	0	0	0	0	0	0	0	0	0	0	0	0	0	0	0	0	0	0	0	0	0	0	0	0	0	0	0	0	0	0	0	0	0	0	0	0
Bacteria;Proteobacteria;Alphaproteobacteria;Rickettsiales;Mitochondria;Aspergillus niger;Aspergillus niger	0	0	0	0	0	0	0	0	0	0	0	0	0	0	0	0	0	0	0	0	0	0	0	0	0	0	0	0	0	0	0	0	0	0	0	0	0	0	0	0	0	0	0	0	0	0	0	0	0
Bacteria;Proteobacteria;Alphaproteobacteria;Rickettsiales;Mitochondria;Rubus hybrid cultivar;Rubus hybrid cultivar	0	0	0	0	0	0	0	0	3	0	0	0	0	0	0	0	0	0	0	0	0	0	0	0	0	0	0	0	0	0	0	0	0	0	0	0	0	0	0	0	0	0	0	0	0	0	0	0	0
Bacteria;Proteobacteria;Alphaproteobacteria;Sphingomonadales;Sphingomonadaceae;Sphingobium	0	0	0	0	0	0	0	0	0	0	0	0	0	0	0	0	0	0	0	0	0	0	0	0	0	0	0	0	0	0	0	0	0	0	0	0	0	0	0	0	0	0	0	0	0	0	0	0	0
Bacteria;Proteobacteria;Alphaproteobacteria;Sphingomonadales;Sphingomonadaceae;Sphingomonas	0	0	0	0	0	0	0	0	0	0	0	0	0	0	0	0	0	0	0	0	0	0	0	0	0	0	0	0	0	0	0	0	0	0	0	0	0	0	0	0	0	0	0	0	0	0	0	0	0
Bacteria;Proteobacteria;Gammaproteobacteria;Betaproteobacteriales;Burkholderiaceae;Massilia	0	0	13	0	0	0	0	0	0	0	0	0	0	0	0	0	0	0	0	0	0	0	0	0	0	0	0	0	0	0	0	0	0	0	0	0	0	0	0	0	0	0	0	0	0	0	0	0	0
Bacteria;Proteobacteria;Gammaproteobacteria;Betaproteobacteriales;Burkholderiaceae;Parasutterella;gut metagenome	0	0	0	0	0	0	0	0	0	0	0	0	0	0	0	0	0	0	0	0	0	0	0	0	0	0	0	0	0	0	0	2	0	2	0	0	0	0	0	0	0	0	0	0	0	0	0	0	0
Bacteria;Proteobacteria;Gammaproteobacteria;Betaproteobacteriales;Burkholderiaceae;Parasutterella;uncultured bacterium	0	0	0	0	0	0	0	0	0	0	0	0	0	0	0	0	0	0	0	0	0	0	0	0	0	0	0	0	0	0	0	0	0	0	0	0	0	0	0	0	0	0	0	0	0	4	0	0	0
Bacteria;Proteobacteria;Gammaproteobacteria;Betaproteobacteriales;Burkholderiaceae;Parasutterella	1774	693	1058	285	634	78	1876	1973	400	6506	2740	442	3915	940	433	264	8336	1205	905	1773	1206	2299	59	806	4822	689	3772	493	341	608	1406	881	2155	1525	2193	5943	1786	1294	621	163	4391	666	4207	1466	475	1336	906	301	1156
Bacteria;Proteobacteria;Gammaproteobacteria;Betaproteobacteriales;Burkholderiaceae;Tepidimonas	0	0	0	0	0	0	0	0	0	0	0	0	0	0	0	0	0	0	0	0	0	0	0	0	0	0	0	0	0	0	0	0	0	0	0	0	0	0	0	0	0	0	0	0	0	0	0	0	0
Bacteria;Proteobacteria;Gammaproteobacteria;Betaproteobacteriales;Burkholderiaceae	3	0	0	0	0	0	0	0	0	0	0	0	0	0	0	2	0	0	0	0	0	0	0	0	0	0	0	0	0	0	0	0	0	0	0	0	0	0	0	0	0	3	0	0	0	0	0	0	0
Bacteria;Proteobacteria;Gammaproteobacteria;Betaproteobacteriales;Neisseriaceae;uncultured	0	0	0	0	0	0	0	0	0	0	0	0	0	0	3	0	0	0	0	0	0	0	0	0	0	0	0	0	0	0	0	0	0	0	0	0	0	0	0	0	0	0	0	0	0	0	0	0	0
Bacteria;Proteobacteria;Gammaproteobacteria;CCD24;metagenome;metagenome;metagenome	3	0	0	0	0	0	0	0	0	0	0	0	0	0	0	0	0	0	0	0	0	0	0	0	0	0	0	0	0	0	0	0	0	0	0	0	0	0	0	0	0	0	0	0	0	0	0	0	0
Bacteria;Proteobacteria;Gammaproteobacteria;Diplorickettsiales;Diplorickettsiaceae;Aquicella	0	0	0	0	0	0	0	0	0	0	0	0	0	0	0	0	0	0	0	0	0	0	0	0	0	0	0	0	0	0	0	0	0	0	0	0	0	0	0	0	0	0	0	0	0	0	0	0	0
Bacteria;Proteobacteria;Gammaproteobacteria;Enterobacteriales;Enterobacteriaceae;Escherichia-Shigella	0	0	0	0	0	0	0	0	0	0	0	0	477	0	0	0	0	0	0	0	0	0	0	0	0	0	0	0	0	0	0	0	0	0	0	0	0	0	0	0	0	0	0	0	0	0	0	0	0
Bacteria;Proteobacteria;Gammaproteobacteria;Enterobacteriales;Enterobacteriaceae	0	103	50	20	0	0	0	0	5	8488	22	0	576	3	0	13	743	0	50	0	7	0	261	0	116	9	121	21	0	12	1057	14	50	23	2	3873	219	0	0	0	0	74	7	4	7	0	0	0	0
Bacteria;Proteobacteria;Gammaproteobacteria;Pseudomonadales;Moraxellaceae;Acinetobacter	0	98	376	24	0	0	102	8	6	2140	18	0	0	0	0	4	0	0	4	0	0	0	0	0	7	0	0	0	0	271	7	8	5	0	0	0	72	12	110	0	0	38	0	31	0	0	0	0	0
Bacteria;Proteobacteria;Gammaproteobacteria;Pseudomonadales;Pseudomonadaceae;Pseudomonas	0	57	34	18	0	0	69	12	5	0	0	0	13	0	0	0	0	0	0	0	0	0	5	0	0	0	0	0	0	5	0	0	2	0	0	0	0	36	131	0	11	168	5	28	0	0	0	0	0
Bacteria;Proteobacteria;Gammaproteobacteria;Xanthomonadales;Xanthomonadaceae;Pseudoxanthomonas	0	0	0	0	0	0	0	0	0	0	0	0	0	0	0	0	0	0	0	0	0	0	0	0	0	0	0	0	0	0	0	0	0	0	0	0	0	0	0	0	0	0	0	0	0	0	0	0	0
Bacteria;Proteobacteria;Gammaproteobacteria;Xanthomonadales;Xanthomonadaceae;Stenotrophomonas	0	0	0	0	0	0	0	0	0	0	0	0	0	0	0	0	0	0	0	0	0	0	0	0	0	0	0	0	0	0	0	0	0	0	0	0	0	3	19	0	0	37	0	0	0	0	2	0	0
Bacteria;Proteobacteria;Gammaproteobacteria;Xanthomonadales;Xanthomonadaceae	0	0	0	0	0	0	0	0	0	0	0	0	0	0	0	0	0	0	0	0	0	0	0	0	0	0	0	0	0	0	0	0	0	0	0	0	0	0	0	0	0	0	0	0	0	0	0	0	0
Bacteria;Proteobacteria;Gammaproteobacteria;Gammaproteobacteria O ukn	0	3	0	0	0	0	0	0	0	0	0	0	0	0	0	0	0	0	0	0	0	0	0	0	0	0	0	0	0	0	0	0	0	0	0	0	0	0	0	0	0	0	0	0	0	0	0	0	0
Bacteria;Tenericutes;Mollicutes;Anaeroplasmatales;Anaeroplasmataceae;Anaeroplasma;uncultured bacterium	0	7	91	11	0	0	0	1033	361	0	19	687	12	56	1220	0	0	130	14	0	636	33	0	0	0	0	87	79	16	160	0	0	0	199	2	6	0	15	24	4	24	45	0	23	24	0	654	0	28
Bacteria;Tenericutes;Mollicutes;Mollicutes RF39;Ambiguous_taxa;Ambiguous_taxa;Ambiguous_taxa	0	114	35	29	6	0	16	135	25	8	72	18	0	7	60	7	0	17	0	0	70	15	0	0	0	0	0	3	0	82	0	0	8	33	0	0	42	66	6	11	90	14	3	5	9	0	77	0	5
Bacteria;Tenericutes;Mollicutes;Mollicutes RF39;uncultured Erysipelotrichia bacterium;uncultured Erysipelotrichia bacterium;uncultured Erysipelotrichia bacterium	0	0	0	0	0	0	8	0	0	0	0	0	0	0	0	0	0	0	0	0	0	0	0	0	0	0	0	0	0	0	0	0	0	0	0	0	0	0	0	0	0	0	0	0	0	0	0	0	0
Bacteria;Tenericutes;Mollicutes;Mollicutes RF39;uncultured bacterium;uncultured bacterium;uncultured bacterium	0	0	0	0	0	0	0	0	0	0	0	0	0	0	0	0	0	0	0	0	0	0	0	0	0	0	0	0	0	0	0	0	0	0	0	0	0	0	0	0	0	0	0	0	0	0	0	0	0
Bacteria;Tenericutes;Mollicutes;Mollicutes RF39	4	55	150	7	0	0	267	204	186	12	170	3	0	18	142	0	0	15	95	7	7	14	0	4	31	6	76	7	0	4	0	21	154	16	5	8	226	325	23	66	693	93	163	76	0	14	285	50	11
Bacteria;Verrucomicrobia;Verrucomicrobiae;Verrucomicrobiales;Akkermansiaceae;Akkermansia;uncultured bacterium	0	0	0	3	0	0	0	0	0	0	0	0	0	0	0	0	0	0	0	0	0	0	0	0	0	0	0	0	0	0	0	0	0	0	0	0	0	0	0	0	0	0	0	0	0	0	0	0	0
Bacteria;Verrucomicrobia;Verrucomicrobiae;Verrucomicrobiales;Akkermansiaceae;Akkermansia;unidentified	0	0	0	0	0	0	0	0	0	0	0	0	0	0	0	0	0	0	0	0	0	0	0	7	0	0	2	0	0	0	0	0	8	0	5	0	0	5	0	0	0	0	8	0	0	6	0	4	0
Bacteria;Verrucomicrobia;Verrucomicrobiae;Verrucomicrobiales;Akkermansiaceae;Akkermansia	658	3872	6446	9135	2752	1198	4700	7765	1957	2016	10267	633	885	3799	10120	864	493	4023	2965	1746	623	2735	110	1098	1443	2503	4110	681	2807	7266	3366	1317	9882	1095	1684	1801	7245	5450	2054	5265	6149	7234	5637	3431	1261	4094	3646	711	2065
Bacteria	0	7	0	2	0	0	0	4	0	7	0	2	0	0	17	0	0	0	0	0	14	0	0	3	0	0	0	4	0	0	0	0	48	6	4	34	0	0	28	3	52	15	0	0	0	0	13	2	0
Unassigned	0	0	0	0	0	0	0	34	23	0	10	11	0	0	0	0	0	0	0	0	0	41	0	0	0	0	0	0	0	0	0	0	0	29	0	0	14	0	0	43	37	0	21	0	0	3	0	0	0
[truncated: 114 more columns]
