# Supplementary material for: Dietary Supplementation with Black Raspberries Altered the Gut Microbiome Composition in a Mouse Model of Colitis-Associated Colorectal Cancer, although with Differing Effects for a Healthy versus a Western Basal Diet
Source: Nutrients. 2022 Dec 10;14(24):5270. doi: 10.3390/nu14245270 (PMC9786988; doi:10.3390/nu14245270)
Supplement: Supplementary file 1 [file nutrients-14-05270-s001.zip › File S3. Experiment A metagenomeSeq statistics.xlsx]

## Sheet: Phylum
	Pre-DSS					Colitis					Recovery					Terminal
	Main effect*		Pair-wise tests			Main effect		Pair-wise tests			Main effect		Pair-wise tests			Main effect		Pair-wise tests
Taxonomy	Basal diet	BRB supplement	TWD vs AIN	5% BRB vs TWD	10% BRB vs TWD	Basal diet	BRB supplement	TWD vs AIN	5% BRB vs TWD	10% BRB vs TWD	Basal diet	BRB supplement	TWD vs AIN	5% BRB vs TWD	10% BRB vs TWD	Basal diet	BRB supplement	TWD vs AIN	5% BRB vs TWD	10% BRB vs TWD
Actinobacteria	0.007224	0.015185	0.1721	0.66445	0.30271	0.10081	9.9179e-06	0.29483	0.027502	0.041803	0.32271	0.16712	0.881	0.76522	0.5908	0.23382	0.056053	0.16281	0.042736	0.0072148
Bacteroidetes	0.54546	0.79716	0.51233	0.66589	0.66658	0.21103	0.12951	0.21982	0.0012621	0.0068252	0.32271	0.23634	0.881	0.76579	0.5908	0.45004	0.09028	0.16281	0.11106	0.97498
Firmicutes	0.031231	0.23075	0.23246	0.66445	0.66658	0.10081	9.9179e-06	0.43603	0.10224	0.77845	0.54326	0.23634	0.99047	0.76522	0.5908	0.10671	0.44523	0.16281	0.75381	0.97498
Not_Assigned	0.54546	0.79716	0.59272	0.71365	0.83844	0.04361	2.8861e-08	0.86955	0.0012621	0.24034	0.32271	0.63889	0.881	0.76579	0.71788	0.013682	0.09028	0.25638	0.53677	0.97498
Proteobacteria									0.025341	0.041803
Tenericutes	0.43425	0.79716	0.23246	0.66445	0.028105	0.13052	0.036759			0.041803	0.54326	0.48174	0.92031	0.76579	0.5908	0.12777	0.09028		0.042736	0.075841
Verrucomicrobia	0.02044	0.015185	0.29799	0.66589	0.20343	0.04361	0.00014902	0.21982	0.031498	0.41609	0.32271	0.23634	0.881	0.76522	0.5908	0.013682	0.00029249	0.48855	0.11106	0.030178
* main effect was determined as follows: For basal diet, AIN*CON was compared against all TWD groups; for BRB supplement, TWD*CON was compared against TWD*5%BRB and TWD*10%BRB

## Sheet: Family
	Pre-DSS					Colitis					Recovery					Terminal
	Main effect*		Pair-wise tests			Main effect		Pair-wise tests			Main effect		Pair-wise tests			Main effect		Pair-wise tests
Taxonomy	Basal diet	BRB supplement	TWD vs AIN	5% BRB vs TWD	10% BRB vs TWD	Basal diet	BRB supplement	TWD vs AIN	5% BRB vs TWD	10% BRB vs TWD	Basal diet	BRB supplement	TWD vs AIN	5% BRB vs TWD	10% BRB vs TWD	Basal diet	BRB supplement	TWD vs AIN	5% BRB vs TWD	10% BRB vs TWD
Alcaligenaceae				0.57021	0.99401	0.19274	0.89955	0.32525	0.41801	0.9939			0.43017					0.41663
Bacteroidaceae	0.66774	0.83441	0.76518	0.89571	0.54618	0.92353	0.029324	0.18123	1.6836e-07	0.0061411	0.40266	0.45224	0.5412	0.96896	0.97144	0.34998	0.48549	0.22102	0.86711	0.86347
Bifidobacteriaceae	0.026731	0.19294	0.30621	0.89571	0.99401	0.81452	0.0044918	0.18123	1.9587e-08	0.00028307	0.51479	0.57428	0.90636	0.96896	0.89531	0.11412	0.40856	0.059831	0.62149	0.11645
Christensenellaceae	0.026731	0.002353	0.44469	0.57021	0.12382	0.26997	0.015513		0.26289	0.056889	0.24295	0.48948	0.87589	0.96896	0.78647	0.34998	0.46454	0.22102	0.49344	0.13979
Clostridiaceae	0.38527	0.0044753	0.76518	0.57021	0.12382	0.92559	0.62178	0.93255	0.99704	0.9939	0.24295	0.57428	0.18273	0.45901	0.04112	0.60211	0.46454	0.57313	0.49257	0.63523
Coriobacteriaceae	0.78684	0.9664	0.76518	0.89571	0.98749	0.50698	0.004782	0.54982	0.0006265	1.8697e-05	0.07029	0.031213	0.43017	0.96896	0.47663	0.60211	0.041919	0.57313	0.10059	0.11368
Dehalobacteriaceae	0.84111	0.94428	0.76518	0.89571	0.83317	0.92353	0.072815	0.86586	0.93194	0.27647	0.92015	0.53301	0.5412	0.96896	0.80017	0.93549	0.46954	0.57313	0.010916	0.51618
Enterococcaceae	0.17078	0.72163	0.35702	0.89571	0.53715	0.92559	0.41082	0.75682	0.60949	0.9939	0.24295	0.030317	0.18273	0.96896	0.97144	0.98869	0.95191	0.7747	0.67691	0.81108
Erysipelotrichaceae	0.48085	0.46617	0.59833	0.75964	0.54618	0.92353	0.14357	0.28753	3.2463e-09	0.34911	0.82847	0.60504	0.82341	0.98404	0.97144	0.0023537	0.46454	0.046498	0.98487	0.81108
Lachnospiraceae	0.66774	0.9664	0.44469	0.89571	0.73041	0.97691	0.17384	0.20082	0.56816	0.023411	0.82847	0.45224	0.43017	0.96896	0.97144	0.59309	0.24105	0.48029	0.010916	0.58553
Lactobacillaceae	0.026731	0.002353	0.35702	0.57021	0.12382	0.96785	0.39012	0.31954	0.0090451	0.91182	0.24295	0.072049	0.5412	0.98404	0.4719	0.98869	0.7439	0.82734	0.74973	0.81108
Micrococcaceae	0.66774	0.46617	0.35702	0.85342	0.12382	0.13286	0.004782	0.23956	0.085638	0.063437	0.51479	0.56663	0.90636	0.96896	0.62131	0.34998	0.46454	0.41663	0.39986	0.81108
Mogibacteriaceae	0.84111	0.28971		0.75964	0.53715	0.49247	0.3815		0.98091	0.9939	0.89768	0.48948	0.61663	0.96896	0.97144	0.94696	0.42422			0.13979
Not_Assigned	0.08097	0.17791	0.35702	0.89571	0.73041	0.92353	0.01931	0.23956	0.06585	0.014339	0.45248	0.57428	0.83368	0.96896	0.97144	0.42129	0.46454	0.41663	0.052774	0.72831
Peptostreptococcaceae	0.026731	0.021113	0.39919	0.6625	0.53715	0.50698	0.033571	0.81085	0.90861	0.29644	0.018129	0.53301	0.43017	0.11316	0.045908	0.75285	0.12892	0.48029	0.01059	0.81108
Planococcaceae				0.88984	0.92471	0.13286	0.004782		0.27696	0.059411	0.51479	0.47787	0.67659	0.96896	0.97144	0.73412	0.52405	0.7747	0.14828	0.81108
Rikenellaceae	0.91663	0.021113	0.35702	0.032304	0.14037	0.92353	0.24784	0.68791	0.60949	0.2244	0.26732	0.47787	0.67659	0.96896	0.4719	0.89218	0.12892	0.70401	0.0064722	0.63523
Ruminococcaceae	0.78684	0.43133	0.99094	0.89571	0.54618	0.63312	0.0044918	0.18123	0.0052418	0.0022764	0.51479	0.48948	0.6071	0.96896	0.72927	0.34998	0.71081	0.41663	0.033763	0.81108
S24_7	0.78684	0.95495	0.44469	0.76682	0.92471	0.77226	0.01931	0.18123	0.0033459	0.059411	0.40266	0.49096	0.83368	0.98404	0.21432	0.60211	0.71081	0.56451	0.026896	0.81108
Streptococcaceae	0.026731	0.31417	0.30621	0.89571	0.92471	0.92353	0.29084	0.23956	0.24373	0.024762	0.35738	0.45224	0.90636	0.96896	0.89531	0.35264	0.88846	0.41663	0.25477	0.81108
Turicibacteraceae	0.092853	0.23208	0.44469	0.89571	0.54618	0.13286	0.0052108	0.18123	0.66865	0.00028128	0.07029	0.031213	0.43017	0.96896	0.21432	0.85636	0.46454	0.70401	0.62149	0.13979
Verrucomicrobiaceae	0.032286	0.021113	0.35702	0.75964	0.12382	0.50698	0.71564	0.18123	0.60949	0.91182	0.51479	0.53301	0.87589	0.96896	0.4719	0.60211	0.07086	0.57313	0.014311	0.28314
* main effect was determined as follows: For basal diet, AIN*CON was compared against all TWD groups; for BRB supplement, AIN*CON and TWD*CON were collectively compared against TWD*5%BRB and TWD*10%BRB
