# Supplementary material for: Dietary Supplementation with Black Raspberries Altered the Gut Microbiome Composition in a Mouse Model of Colitis-Associated Colorectal Cancer, although with Differing Effects for a Healthy versus a Western Basal Diet
Source: Nutrients. 2022 Dec 10;14(24):5270. doi: 10.3390/nu14245270 (PMC9786988; doi:10.3390/nu14245270)
Supplement: Supplementary file 1 [file nutrients-14-05270-s001.zip › File S4. Experiment B metagenomeSeq statistics.xlsx]

## Sheet: Family level metagenomeseq
		Main effect of time point (irrespective of diet or supplement)							Main effects at each time point								Pairwise tests of selected groups at each time point																Pairwise tests of time points within each diet group
			Pairwise comparisons by time pont						Main effect of diet				Main effect of supplement				Pre-DSS				Colitis				Recovery				Terminal				AIN*CON			AIN*BRB			TWD*CON			TWD*BRB
Phylum	Family	Time point main effect	Pre-DSS vs. Colitis	Pre-DSS vs. Recovery	Pre-DSS vs. Terminal	Colitis vs. Recovery	Colitis vs. Terminal	Recovery vs. Terminal	Pre-DSS	Colitis	Recovery	Terminal	Pre-DSS	Colitis	Recovery	Terminal	AIN*CON vs TWD*CON	AIN*CON vs AIN*BRB	TWD*CON vs TWD*BRB	AIN*BRB vs TWD*BRB	AIN*CON vs TWD*CON	AIN*CON vs AIN*BRB	TWD*CON vs TWD*BRB	AIN*BRB vs TWD*BRB	AIN*CON vs TWD*CON	AIN*CON vs AIN*BRB	TWD*CON vs TWD*BRB	AIN*BRB vs TWD*BRB	AIN*CON vs TWD*CON	AIN*CON vs AIN*BRB	TWD*CON vs TWD*BRB	AIN*BRB vs TWD*BRB	Pre-DSS vs Colitis	Colitis vs Recovery	Recovery vs Terminal	Pre-DSS vs Colitis	Colitis vs Recovery	Recovery vs Terminal	Pre-DSS vs Colitis	Colitis vs Recovery	Recovery vs Terminal	Pre-DSS vs Colitis	Colitis vs Recovery	Recovery vs Terminal
Actinobacteria	Bifidobacteriaceae	0.02	0.028531	0.0087125	0.22355	0.000852	0.50219	0.00016405	0.503	0.109	0.537	0.971	0.0358	0.0106	0.171	0.421	0.852	0.376	0.616	0.383	0.181	0.324	0.0857	0.755	0.712	0.934	0.101	0.291	0.536	0.891	0.045448	0.612	0.314	0.015661	0.676	0.449	0.433	0.345	0.148	0.0796	0.0124	0.493	0.28	0.0416
Actinobacteria	Eggerthellaceae	0.00298	0.017046	0.013979	0.065949	0.96077	4.5134e-05	2.2665e-05	0.589	0.424	0.537	0.292	7.08e-05	0.647	0.0091	0.000142	0.949	0.00317	0.225	0.419	0.242	0.995	0.747	0.483	0.712	0.0941	0.101	0.507	0.536	0.0482	0.00038979	0.483	0.00173	0.2799	0.0887	0.903	0.229	0.345	0.148	0.479	0.00345	0.607	0.329	0.0372
Actinobacteria	Coriobacteriales_Incertae_Sedis						0.11397		0.804				4.45e-05					0.00317		0.714		0.0129		0.755				0.447		0.0856		0.952						0.35						0.285
Bacteroidetes	Bacteroidaceae	0.505	0.24407	4.54e-07	6.3936e-07	0.038559	0.018428	0.34253	0.997	0.894	0.111	0.0773	0.0582	0.124	0.0424	0.112	0.991	0.323	0.616	0.938	0.874	0.0269	0.482	0.593	0.712	0.000977	0.639	0.00234	0.38	0.964	0.0025275	0.723	0.519	0.28031	0.441	0.929	0.433	0.393	0.148	0.308	0.792	0.665	0.0151	0.0416
Bacteroidetes	Muribaculaceae	2.95e-13	3.9774e-10	5.59e-06	0.35044	1.4303e-05	1.0255e-06	0.00016405	0.804	0.897	0.959	0.584	0.123	0.392	0.0424	0.064	0.419	0.0567	0.778	0.52	0.242	0.0149	0.747	0.355	0.712	0.00309	0.82	0.0363	0.688	0.691	0.32449	0.954	0.000288	0.025419	0.385	0.00665	0.0345	0.957	0.00116	0.18	0.00147	0.00257	0.114	0.044
Bacteroidetes	Rikenellaceae	5.05e-06	1.7185e-06	5.59e-06	0.87055	0.11153	2.3923e-06	2.2665e-05	0.589	0.894	0.537	0.104	5.25e-09	0.00939	0.000568	0.00331	0.753	4.73e-05	0.000125	0.359	0.0282	2.37e-05	0.192	0.757	0.712	0.000175	0.133	0.0376	0.536	0.224	0.0007945	0.483	0.000209	0.068181	0.0887	0.000401	0.0984	0.0037	0.00468	0.762	0.0183	0.002	0.329	0.00329
Bacteroidetes	Sphingobacteriaceae								0.31				0.503				0.852		0.766																				0.033
Firmicutes	Erysipelotrichaceae	0.0014	0.0026752	0.00022349	0.00022792	0.72844	0.056623	0.41657	0.815	0.894	0.111	0.0773	0.00938	0.0173	0.0112	0.064	0.0237	0.000445	0.687	0.383	0.514	0.0426	0.306	0.757	0.712	0.0113	0.367	0.0363	0.688	0.226	0.32449	0.145	0.291	0.83929	0.441	0.0882	0.433	0.35	0.00936	0.635	0.792	0.256	0.796	0.906
Firmicutes	Streptococcaceae	0.12	0.12438	0.11817	0.92741	0.96077	0.26038	0.38185	0.909	0.894	0.0998	0.16	1.17e-06	0.00177	0.0424	0.00649	0.753	0.00449	0.00056	0.424	0.291	0.324	0.0116	0.314	0.712	0.527	0.101	0.0336	0.956	0.319	0.0072896	0.0251	0.314	0.30114	0.665	0.903	0.161	0.6	0.587	0.18	0.111	0.46	0.818	0.763
Firmicutes	Lactobacillaceae	0.000272	0.00012626	0.00014643	0.0043041	0.72844	0.5098	0.53053	0.0676	0.000106	0.0084	0.0764	0.743	0.519	0.0177	0.0054	0.963	0.143	0.0358	0.000101	0.00484	0.804	0.941	0.0505	0.712	0.996	0.000312	2.86e-05	0.536	0.219	0.0007945	0.0251	0.00305	0.8875	0.529	0.00367	0.433	0.345	0.831	0.101	0.979	0.0269	0.525	0.137
Firmicutes	Clostridiaceae	0.0197	0.017895	0.0010672	0.49825	0.89133	0.070946	0.033973	1.31e-05	0.0351	0.229	0.535	0.0645	0.17	0.00225	0.857	0.00138	0.0376	0.0684	0.00773	0.181	0.46	0.747	0.314	0.712	0.00389	0.101	0.122	0.536	0.932	0.64428	0.723	0.35		0.805	0.903	0.433	0.0764	0.00188	0.893	0.792	0.108	0.581	0.12
Firmicutes	Peptostreptococcaceae	4.13e-06	3.031e-05	0.014947	1.4766e-05	6.0327e-09	2.4656e-14	0.0011336	0.312	0.912	0.0084	0.0764	0.00347	0.462	0.163	0.421	0.852	0.0354	0.0684	0.359	0.676	0.701	0.747	0.813	0.283	0.19	0.133	0.00234	0.813	0.219	0.045448	0.0251	0.132	0.1562	0.142	0.00367	0.106	0.345	0.334	0.000381	0.0715	0.00762	0.00984	0.0416
Firmicutes	Lachnospiraceae	1.89e-07	2.5679e-08	0.042417	0.00090056	4.3207e-05	4.6245e-10	0.0010635	0.589	0.545	0.217	0.584	1.18e-06	0.0106	8.73e-05	0.108	0.991	0.000567	0.0684	0.383	0.0432	5.4e-05	0.747	0.755	0.712	3.17e-05	0.101	0.00516	0.709	0.219	0.19456	0.493	4.86e-07	0.0075796	0.29	0.00367	0.00103	0.444	0.0225	0.479	0.00345	0.00367	0.329	0.0186
Firmicutes	Staphylococcaceae	1.23e-06	0.00011684	4.11e-08	0.0047927				0.152	0.894			0.37	0.17			0.727	0.0791	0.687	0.248	0.189		0.747									0.497	0.652			0.0162			0.00468			0.00762	0.329	0.0974
Firmicutes	Ruminococcaceae	2.96e-07	4.8252e-07	0.0012669	0.06339	0.0028991	0.00057968	0.27667	0.798	0.894	0.391	0.787	1.3e-06	0.0139	9.1e-05	0.00142	0.852	0.000567	0.26	0.4	0.0552	3.71e-06	0.758	0.355	0.776	1.3e-05	0.133	0.00751	0.813	0.0482	0.0089437	0.493	4.95e-06	0.005345	0.634	0.00367	0.00104	0.782	0.0297	0.714	0.257	0.00374	0.329	0.0763
Firmicutes	Clostridiales_vadinBB60_group	4.25e-11	3.9774e-10	9e-10	0.08339	0.19617	4.2381e-06	2.2665e-05	0.909	0.394	0.601	0.224	1.5e-06	0.251	0.00992	0.000815	0.753	1.99e-05	0.0684	0.489	0.0432	0.0041	0.758	0.755	0.712	0.000591	0.82	0.0363	0.813	0.0482	0.0072896	0.363	3.76e-06		0.0887	0.000132	0.0951	0.00236	0.00664	0.893	0.00345	0.002	0.329	0.00547
Firmicutes	Family_XIII	0.523	0.64699	0.068242	0.0043041	0.89133	0.049735	0.072347	0.997	0.394	0.179	0.17	0.681	0.141	0.693	0.347	0.878	0.344	0.943	0.705	0.676	0.942	0.192	0.314	0.712	0.58	0.82	0.0363	0.813	0.891	0.10285	0.0753	0.853		0.29	0.903	0.433	0.345	0.754	0.354	0.792	0.221	0.729	0.154
Firmicutes	Enterococcaceae	4.25e-11	3.9774e-10	0.26966	0.3693	1.8079e-07	4.6415e-05	0.53053	0.158	0.424	0.993	0.982	0.573	0.889	0.143	0.209	0.5	0.87	0.951	0.396	0.189	0.864	0.747	0.483	0.712	0.584	0.23	0.606	0.536	0.133		0.37	0.000288	0.0018991	0.29	0.0142	0.0309	0.345	0.101	0.00265	0.097	0.0373	0.28	0.285
Firmicutes	Peptococcaceae	0.201	0.0092435	0.04067	0.06339	0.025996	0.041378	0.41657	0.997	0.394	0.537	0.314	0.43	0.231	0.0091	0.347	0.608	0.323	0.624	0.662	0.0432	0.00332	0.747	0.757	0.712	0.0351	0.257	0.371	0.688	0.878	0.41819	0.697	0.00889	0.66808	0.625	0.0882	0.106	0.6	0.256	0.906	0.922	0.493	0.527	0.711
Firmicutes	Defluviitaleaceae	0.133	0.42954	0.041911	0.0043041	0.025996	0.041157	0.19769	0.589	0.896	0.428	0.584	0.42	0.0479	0.0112	0.209	0.36	0.996	0.118	0.714	0.554	0.95	0.0857	0.355	0.712	0.19	0.101	0.0376	0.536	0.932	0.045448	0.857	0.35	0.2799	0.28	0.779	0.433	0.345	0.884	0.239	0.697	0.887	0.569	0.736
Firmicutes	Christensenellaceae	0.628		6.68e-05	0.07703	4.1678e-06	0.011286	0.53178		0.894	0.0998	0.375		0.115	0.834	0.842	0.249				0.558				0.712	0.633	0.848	0.0363	0.67	0.498	0.9436	0.0753		0.0029672	0.29		0.0545	0.885	0.455	0.205	0.243		0.527	0.736
Proteobacteria	Burkholderiaceae	0.317	0.26916	0.042417	0.35044	0.47571	0.32055	0.2102	0.0113	0.894	0.679	0.171	0.201	0.0106	0.0521	0.122	0.0171	0.0695	0.521	0.278	0.558	0.00132	0.306	0.483	0.827	0.0712	0.341	0.291	0.956	0.219	0.79595	0.145	0.0209	0.49299	0.441	0.17	0.106	0.267	0.759	0.906	0.0314	0.00762	0.124	0.289
Proteobacteria	Enterobacteriaceae	4.12e-05	0.00052369	6.44e-05	0.0098371	7.751e-07	1.0255e-06	0.53178	0.313	0.894		0.104	0.201	0.141		0.842	0.852	0.806	0.951	0.359	0.189	0.0121	0.747	0.355	0.712		0.462	0.404			0.92951	0.829	0.00319	0.0075796	0.441	0.903	0.0545		0.731	0.0142	0.0142	0.0951	0.0943	0.771
Proteobacteria	Pseudomonadaceae		0.00034697	4.58e-08	6.3936e-07				0.025				0.743				0.0171	0.87	0.225	0.278																0.0458			0.033			0.0631
Proteobacteria	Moraxellaceae	2.29e-06	0.00036202	9e-10	1.294e-07		1.0255e-06		0.503	0.546			0.577	0.329			0.943	0.514	0.327	0.278	0.0552	0.942	0.416	0.755									0.132			0.0958			0.000986	0.321		0.00762
Tenericutes	Anaeroplasmataceae	0.00298	0.0011399	0.018787	0.70433	0.00051637	0.0014379	0.41657	0.152	0.0632	0.0084	0.584	0.000718	0.0011	8.73e-05	0.0254	0.949	1.99e-05	0.756	0.00514		0.000144		0.105		2.88e-06		0.000545	0.828	0.0597	0.1733	0.497	0.00445			0.0219	0.187	0.494	0.000986		0.0829	0.118		0.00562
Verrucomicrobia	Akkermansiaceae	1.41e-05	1.1219e-05	2.02e-05	2.6085e-16	0.49242	0.0001807	0.00016611	0.997	0.394	0.179	0.584	0.503	0.392	0.00381	0.976	0.815	0.706	0.718	0.678	0.00286	5.4e-05	0.192	0.355	0.427	0.00228	0.18	0.803	0.38	0.224	0.19902	0.61	0.000209	0.59763	0.709	0.2	0.541	0.00236	0.166	0.212	0.00339	0.0118	0.124	0.00443
	Ambiguous_taxa	2.73e-07	3.4258e-06	9.38e-07	0.0009327	0.15538	0.040099	0.48765	0.815	0.894		0.171	0.0122	0.251		0.108	0.852	0.142	0.0684	0.4			0.747	0.774		0.00162		0.901	0.828	0.485	0.15532	0.483	0.00173			0.0351	0.106	0.444	0.0261	0.144		0.00791	0.527	0.711

## Sheet: Phylum level metagenomeseq
	Main effect of time point (irrespective of diet or supplement)							Main effects within each time point								Pairwise tests of selected groups within each time point																Pairwise tests of time points within each diet group
		Pairwise comparisons by time pont						Main effect of diet				Main effect of supplement				Pre-DSS				Colitis				Recovery				Terminal				AIN*CON			AIN*BRB			TWD*CON			TWD*BRB
Phylum	Main effect	Pre-DSS vs. Colitis	Pre-DSS vs. Recovery	Pre-DSS vs. Terminal	Colitis vs. Recovery	Colitis vs. Terminal	Recovery vs. Terminal	Pre-DSS	Colitis	Recovery	Terminal	Pre-DSS	Colitis	Recovery	Terminal	AIN*CON vs TWD*CON	AIN*CON vs AIN*BRB	TWD*CON vs TWD*BRB	AIN*BRB vs TWD*BRB	AIN*CON vs TWD*CON	AIN*CON vs AIN*BRB	TWD*CON vs TWD*BRB	AIN*BRB vs TWD*BRB	AIN*CON vs TWD*CON	AIN*CON vs AIN*BRB	TWD*CON vs TWD*BRB	AIN*BRB vs TWD*BRB	AIN*CON vs TWD*CON	AIN*CON vs AIN*BRB	TWD*CON vs TWD*BRB	AIN*BRB vs TWD*BRB	Pre-DSS vs Colitis	Colitis vs Recovery	Recovery vs Terminal	Pre-DSS vs Colitis	Colitis vs Recovery	Recovery vs Terminal	Pre-DSS vs Colitis	Colitis vs Recovery	Recovery vs Terminal	Pre-DSS vs Colitis	Colitis vs Recovery	Recovery vs Terminal
Actinobacteria	0.183	0.17006	0.012897	0.49921	0.00017314	0.86849	1.4633e-05	0.269	0.0549	0.523	0.811	0.00805	0.0235	0.32	0.445	0.52	0.233	0.483	0.699	0.117	0.16	0.16	0.221	0.537	0.874	0.217	0.145	0.392	0.968	0.0585	0.923	0.061406	0.031681	0.29968	0.72109	0.25979	0.80883	0.23206	0.026761	0.0030459	0.50868	0.02689	0.0030627
Bacteroidetes	0.0127	0.039517	0.0089991	0.49921	0.56448	0.00078771	6.9525e-07	0.0693	0.937	0.00083	0.225	0.334	0.449	0.868	0.0734	0.0426	0.142	0.662	0.699	0.791	0.744	0.735	0.735	0.292	0.874	0.37	0.000687	0.225	0.882	0.0585	0.876	0.83069	0.86221	0.21624	0.30337	0.25979	0.80883	0.23206	0.8452	0.0030459	0.17312	0.85636	0.0030627
Firmicutes	0.000388	0.009593	0.44204	0.49921	0.20793	0.60791	0.053581	0.917	0.86	0.523	0.392	0.000454	0.0235	0.148	0.0413	0.135	0.000952	0.0179	0.308	0.615	0.228	0.16	0.68	0.811	0.181	0.489	0.272	0.434	0.83	0.0585	0.923	0.065081	0.39019	0.88081	0.3345	0.60371	0.80883	0.23206	0.8452	0.089477	0.21218	0.85636	0.089526
Proteobacteria	0.000388	0.00021292	0.54482	0.089984	0.10852	0.056034	0.00053076	0.269	0.524	0.0702	0.225	0.039	0.449	0.868	0.141	0.0248	0.0254	0.662	0.91	0.0852	0.744	0.516	0.68	0.292	0.874	0.971	0.467	0.691	0.83	0.837	0.49	0.065081	0.63538	0.21624	0.07485	0.85988	0.27824	0.23206	0.8452	0.0030459	0.022317	0.85636	0.0030627
Tenericutes	0.000388	0.00021292	0.14617	0.11384	0.36377	0.056034	0.0015415	0.917	0.937	0.00839	0.392	0.635	0.449	0.32	0.0734	0.0248	0.0254	0.0453	0.0691	0.463	0.889	0.16	0.434	0.511	0.181	0.217	0.000503	0.137	0.252	0.849	0.49	0.57216	0.92735	0.46203	0.07485	0.52858	0.34895	0.23206	0.026761	0.089477	0.10388	0.02689	0.13207
Verrucomicrobia	2.18e-05	1.3322e-05	0.25651	2.762e-05	0.20793	0.056034	0.00087712	0.0693	0.195	0.334	0.225	0.405	0.571	0.32	0.456	0.0248	0.759	0.199	0.514	0.000431	0.0125	0.16	0.377	0.314	0.874	0.592	0.702	0.0284	0.83	0.172	0.876	0.00029339	0.39019	0.88081	0.35441	0.25979	0.34895	0.23206	0.17756	0.0030459	0.022317	0.18528	0.0030627
Not_Assigned		0.52895						0.917			0.463	0.405			0.141	0.751	0.151	0.561	0.969			0.685	0.0516		0.345			0.943	0.83	0.0585	0.56	0.00062405		0.014887	0.42392	0.60371	0.27824				0.60716
